# Supplementary material for: Development of Single Nucleotide Polymorphism (SNP)-Based Triplex PCR Marker for Serotype-specific Escherichia coli Detection
Source: Pathogens. 2022 Jan 19;11(2):115. doi: 10.3390/pathogens11020115 (PMC8874422; doi:10.3390/pathogens11020115)
Supplement: Supplementary file 1 [file pathogens-11-00115-s001.zip]

Archive with 8 entries (8 files):
- Figure S1.xls
- Figure S2.xls
- Figure S3..pptx
- Table S1...xlsx
- Table S2.pdf
- Table S3..xlsx
- Table S4..xlsx
- Table S5.xlsx
