# Supplementary material for: Development of Single Nucleotide Polymorphism (SNP)-Based Triplex PCR Marker for Serotype-specific Escherichia coli Detection
Source: Pathogens. 2022 Jan 19;11(2):115. doi: 10.3390/pathogens11020115 (PMC8874422; doi:10.3390/pathogens11020115)
Supplement: Supplementary file 1 [file pathogens-11-00115-s001.zip › Figure S1.xls]

## Sheet: Sequence Data
Escherichia coli (reference no)-primer	1	2	3	4	5	6	7	8	9	10	11	12	13	14	15	16	17	18	19	20	21	22	23	24	25	26	27	28	29	30	31	32	33	34	35	36	37	38	39	40	41	42	43	44	45	46	47	48	49
E. coli O157:H7 (ATCC-95150)-"01-ecoli- F/R"	C	T	C	T	C	A	T	G	G	A	G	T	T	A	G	G	A	G	T	C	T	G	A	C	A	T	G	G	T	T	A	A	A	G	T	T	T	A	T	G	C	C	C	C	G	G	C	T	T
E. coli O157:H7 (NCCP-15739)-"01-ecoli- F/R"	.	.	.	.	.	.	.	.	.	.	.	.	-	.	.	.	.	.	.	.	.	.	.	.	.	.	.	.	.	.	.	.	.	.	.	.	.	.	.	.	.	.	.	.	.	.	.	.	.
E. coli (KVCC-BA1800069)-"01-E.coli- F/R"	.	.	.	.	.	.	.	.	.	.	.	.	.	.	.	.	.	.	.	.	.	.	.	.	.	.	.	.	.	.	.	.	.	.	.	.	.	.	.	.	.	.	.	.	.	.	.	.	.
E.coli O145:H28 (KVCC-BA1800090)-"01-E.coli- F/R"	.	.	.	.	.	.	.	.	.	.	.	.	.	.	.	.	.	.	.	.	.	.	.	.	.	.	.	.	.	.	.	.	.	.	.	.	.	.	.	.	.	.	.	.	.	.	.	.	.
	61	62	63	64	65	66	67	68	69	70	71	72	73	74	75	76	77	78	79	80	81	82	83	84	85	86	87	88	89	90	91	92	93	94	95	96	97	98	99	100	101	102	103	104	105	106	107	108	109
E. coli O157:H7 (ATCC-95150)-"01-ecoli- F/R"	A	T	G	A	G	C	G	T	C	G	G	G	T	T	T	G	A	T	G	T	G	C	T	C	G	G	G	G	C	G	G	C	G	G	T	G	A	C	A	C	C	C	G	T	T	G	A	T	G
E. coli O157:H7 (NCCP-15739)-"01-ecoli- F/R"	.	.	.	.	.	.	.	.	.	.	.	.	.	.	.	.	.	.	.	.	.	.	.	.	.	.	.	.	.	.	.	.	.	.	.	.	.	.	.	.	.	.	.	.	.	.	.	.	.
E. coli (KVCC-BA1800069)-"01-E.coli- F/R"	.	.	.	.	.	.	.	.	.	.	.	.	.	.	.	.	.	.	.	.	.	.	.	.	.	.	.	.	.	.	.	.	.	.	.	.	.	.	.	.	.	T	.	.	.	.	.	.	.
E.coli O145:H28 (KVCC-BA1800090)-"01-E.coli- F/R"	.	.	.	.	.	.	.	.	.	.	.	.	.	.	.	.	.	.	.	.	.	.	.	.	.	.	.	.	.	.	.	.	.	.	.	.	.	.	.	.	.	.	.	.	.	.	.	.	.
	121	122	123	124	125	126	127	128	129	130	131	132	133	134	135	136	137	138	139	140	141	142	143	144	145	146	147	148	149	150	151	152	153	154	155	156	157	158	159	160	161	162	163	164	165	166	167	168	169
E. coli O157:H7 (ATCC-95150)-"01-ecoli- F/R"	G	G	A	G	A	T	G	T	A	G	T	C	A	C	G	G	T	T	G	A	G	T	C	G	G	C	A	G	A	G	A	C	A	T	T	C	A	G	T	C	T	C	A	A	C	A	A	C	C
E. coli O157:H7 (NCCP-15739)-"01-ecoli- F/R"	.	.	.	.	.	.	.	.	.	.	.	.	.	.	.	.	.	.	.	.	.	.	.	.	.	.	.	.	.	.	.	.	.	.	.	.	.	.	.	.	.	.	.	.	.	.	.	.	.
E. coli (KVCC-BA1800069)-"01-E.coli- F/R"	.	.	.	.	.	.	.	.	.	.	.	.	.	.	.	.	.	.	.	.	.	G	.	.	.	.	.	.	.	.	.	.	.	.	.	.	.	.	.	.	.	.	.	.	.	.	.	.	.
E.coli O145:H28 (KVCC-BA1800090)-"01-E.coli- F/R"	.	.	.	.	.	.	.	.	.	.	.	A	.	.	.	.	.	.	.	.	.	G	.	.	.	.	.	.	.	.	.	.	.	.	.	.	.	.	.	.	.	.	.	.	.	.	.	.	.
	181	182	183	184	185	186	187	188	189	190	191	192	193	194	195	196	197	198	199	200	201	202	203	204	205	206	207	208	209	210	211	212	213	214	215	216	217	218	219	220	221	222	223	224	225	226	227	228	229
E. coli O157:H7 (ATCC-95150)-"01-ecoli- F/R"	G	C	C	G	A	T	A	A	G	C	T	G	C	C	G	T	C	A	G	A	A	C	C	A	C	G	G	G	A	A	A	A	T	A	T	C	G	T	T	T	A	T	C	A	G	T	G	C	T
E. coli O157:H7 (NCCP-15739)-"01-ecoli- F/R"	.	.	.	.	.	.	.	.	.	.	.	.	.	.	.	.	.	.	.	.	.	.	.	.	.	.	.	.	.	.	.	.	.	.	.	.	.	.	.	.	.	.	.	.	.	.	.	.	.
E. coli (KVCC-BA1800069)-"01-E.coli- F/R"	.	.	.	.	.	.	.	.	.	.	.	.	.	.	.	.	.	.	.	.	.	.	.	.	.	.	.	.	.	.	.	.	.	.	.	.	.	.	.	.	.	.	.	.	.	.	.	.	.
E.coli O145:H28 (KVCC-BA1800090)-"01-E.coli- F/R"	.	.	.	.	.	.	.	.	.	.	.	.	.	.	.	.	.	.	.	.	.	.	.	.	.	.	.	.	.	.	.	.	.	.	.	.	.	.	.	.	.	.	.	.	.	.	.	.	.
	241	242	243	244	245	246	247	248	249	250	251	252	253	254	255	256	257	258	259	260	261	262	263	264	265	266	267	268	269	270	271	272	273	274	275	276	277	278	279	280	281	282	283	284	285	286	287	288	289
E. coli O157:H7 (ATCC-95150)-"01-ecoli- F/R"	T	G	C	C	A	G	G	A	G	C	T	G	G	G	C	A	A	G	C	A	A	A	T	T	C	C	A	G	T	G	G	C	G	A	T	G	A	C	T	C	T	G	G	A	A	A	A	G	A
E. coli O157:H7 (NCCP-15739)-"01-ecoli- F/R"	.	.	.	.	.	.	.	.	.	.	.	.	.	.	.	.	.	.	.	.	.	.	.	.	.	.	.	.	.	.	.	.	.	.	.	.	.	.	.	.	.	.	.	.	.	.	.	.	.
E. coli (KVCC-BA1800069)-"01-E.coli- F/R"	.	.	.	.	.	.	.	.	.	.	.	T	.	.	.	.	.	.	.	.	.	.	.	.	.	.	.	.	.	.	.	.	.	.	.	.	.	.	.	.	.	.	.	.	.	.	.	.	.
E.coli O145:H28 (KVCC-BA1800090)-"01-E.coli- F/R"	.	.	.	.	.	.	.	.	.	.	.	.	.	.	.	.	.	.	.	.	.	.	.	.	.	.	.	.	.	.	.	.	.	.	.	.	.	.	.	.	.	.	.	.	.	.	.	.	.
	301	302	303	304	305	306	307	308	309	310	311	312	313	314	315	316	317	318	319	320	321	322	323	324	325	326	327	328	329	330	331	332	333	334	335	336	337	338	339	340	341	342	343	344	345	346	347	348	349
E. coli O157:H7 (ATCC-95150)-"01-ecoli- F/R"	G	G	T	T	C	G	G	G	C	T	T	A	G	G	C	T	C	C	A	G	C	G	C	C	T	G	T	T	C	G	G	T	G	G	T	C	G	C	G	G	C	T	C	T	G	A	T	G	G
E. coli O157:H7 (NCCP-15739)-"01-ecoli- F/R"	.	.	.	.	.	.	.	.	.	.	.	.	.	.	.	.	.	.	.	.	.	.	.	.	.	.	.	.	.	.	.	.	.	.	.	.	.	.	.	.	.	.	.	.	.	.	.	.	.
E. coli (KVCC-BA1800069)-"01-E.coli- F/R"	.	.	.	.	.	.	.	.	.	.	.	.	.	.	.	.	.	.	.	.	.	.	.	.	T	G	T	T	C	G	G	T	G	G	T	C	G	C	G	G	C	G	.	.	.	.	.	.	.
E.coli O145:H28 (KVCC-BA1800090)-"01-E.coli- F/R"	.	.	.	.	.	.	.	.	.	.	.	.	.	.	.	.	.	.	.	.	.	.	.	.	.	.	.	.	.	.	.	.	.	.	.	.	.	.	.	.	.	G	.	.	.	.	.	.	.
	361	362	363	364	365	366	367	368	369	370	371	372	373	374	375	376	377	378	379	380	381	382	383	384	385	386	387	388	389	390	391	392	393	394	395	396	397	398	399	400	401	402	403	404	405	406	407	408	409
E. coli O157:H7 (ATCC-95150)-"01-ecoli- F/R"	C	A	C	T	G	C	G	G	C	A	A	G	C	C	G	C	T	T	A	A	T	G	A	C	A	C	C	C	G	T	T	T	G	C	T	G	G	C	T	T	T	G	A	T	G	G	G	C	G
E. coli O157:H7 (NCCP-15739)-"01-ecoli- F/R"	.	.	.	.	.	.	.	.	.	.	.	.	.	.	.	.	.	.	.	.	.	.	.	.	.	.	.	.	.	.	.	.	.	.	.	.	.	.	.	.	.	.	.	.	.	.	.	.	.
E. coli (KVCC-BA1800069)-"01-E.coli- F/R"	.	.	.	.	.	T	.	.	.	.	.	.	.	.	.	.	.	.	.	.	.	.	.	.	.	.	T	.	.	.	.	.	.	.	.	.	.	.	.	.	.	.	.	.	.	.	.	.	.
E.coli O145:H28 (KVCC-BA1800090)-"01-E.coli- F/R"	.	.	.	.	.	T	.	.	.	.	.	.	.	.	.	.	.	.	.	.	.	.	.	.	.	.	T	.	.	.	.	.	.	.	.	.	.	.	.	.	.	.	.	.	.	.	.	.	.
	421	422	423	424	425	426	427	428	429	430	431	432	433	434	435	436	437	438	439	440	441	442	443	444	445	446	447	448	449	450	451	452	453	454	455	456	457	458	459	460	461	462	463	464	465	466	467	468	469
E. coli O157:H7 (ATCC-95150)-"01-ecoli- F/R"	C	G	A	A	T	C	T	C	C	G	G	C	A	G	C	A	T	T	C	A	T	T	A	C	G	A	C	A	A	C	G	T	G	G	C	A	C	C	G	T	G	T	T	T	T	C	T	T	G
E. coli O157:H7 (NCCP-15739)-"01-ecoli- F/R"	.	.	.	.	.	.	.	.	.	.	.	.	.	.	.	.	.	.	.	.	.	.	.	.	.	.	.	.	.	.	.	.	.	.	.	.	.	.	.	.	.	.	.	.	.	.	.	.	.
E. coli (KVCC-BA1800069)-"01-E.coli- F/R"	.	.	.	.	.	.	.	.	.	.	.	.	.	.	.	.	.	.	.	.	.	.	.	.	.	.	.	.	.	.	.	.	.	.	.	.	.	.	.	.	.	.	.	.	.	.	.	.	.
E.coli O145:H28 (KVCC-BA1800090)-"01-E.coli- F/R"	.	.	.	.	.	.	.	.	.	.	.	.	.	.	.	.	.	A	.	.	.	.	.	.	.	.	.	.	.	.	.	.	.	.	.	.	.	.	.	.	.	.	.	.	.	.	.	.	.
	481	482	483	484	485	486	487	488	489	490	491	492	493	494	495	496	497	498	499	500	501	502	503	504	505	506	507	508	509	510	511	512	513	514	515	516	517	518	519	520	521	522	523	524	525	526	527	528	529
E. coli O157:H7 (ATCC-95150)-"01-ecoli- F/R"	T	T	G	A	T	G	A	T	C	G	A	A	G	A	A	A	A	C	G	A	C	A	T	C	A	T	C	A	G	C	C	A	G	C	A	A	G	T	G	C	C	A	G	G	G	T	T	T	G
E. coli O157:H7 (NCCP-15739)-"01-ecoli- F/R"	.	.	.	.	.	.	.	.	.	.	.	.	.	.	.	.	.	.	.	.	.	.	.	.	.	.	.	.	.	.	.	.	.	.	.	.	.	.	.	.	.	.	.	.	.	.	.	.	.
E. coli (KVCC-BA1800069)-"01-E.coli- F/R"	.	.	.	.	.	.	.	.	.	.	.	.	.	.	.	.	.	.	.	.	.	.	.	.	.	.	.	.	.	.	.	.	.	.	.	.	.	.	.	.	.	.	.	.	.	.	.	.	.
E.coli O145:H28 (KVCC-BA1800090)-"01-E.coli- F/R"	.	.	.	.	.	.	.	.	.	.	.	.	.	.	.	.	.	.	.	.	.	.	.	.	.	.	.	.	.	.	.	.	.	.	.	.	.	.	.	.	.	T	.	.	.	.	.	.	.
	541	542	543	544	545	546	547	548	549	550	551	552	553	554	555	556	557	558	559	560	561	562	563	564	565	566	567	568	569	570	571	572	573	574	575	576	577	578	579	580	581	582	583	584	585	586	587	588	589
E. coli O157:H7 (ATCC-95150)-"01-ecoli- F/R"	T	G	G	G	T	G	C	T	G	G	C	G	T	A	T	C	C	G	G	G	G	A	T	T	A	A	A	G	T	C	T	C	G	A	C	G	G	C	A	G	A	A	G	C	C	C	G	G	G
E. coli O157:H7 (NCCP-15739)-"01-ecoli- F/R"	.	.	.	.	.	.	.	.	.	.	.	.	.	.	.	.	.	.	.	.	.	.	.	.	.	.	.	.	.	.	.	.	.	.	.	.	.	.	.	.	.	.	.	.	.	.	.	.	.
E. coli (KVCC-BA1800069)-"01-E.coli- F/R"	.	.	.	.	.	.	.	.	.	.	.	.	.	.	.	.	.	.	.	.	.	.	.	.	.	.	.	.	.	.	.	.	.	.	.	.	.	.	.	.	.	.	.	.	.	A	.	.	.
E.coli O145:H28 (KVCC-BA1800090)-"01-E.coli- F/R"	.	.	.	.	.	.	.	.	.	.	.	.	.	.	.	.	.	.	.	.	.	.	.	.	.	.	.	.	.	.	.	.	.	.	.	.	.	.	.	.	.	.	.	.	.	.	.	.	.
	601	602	603	604	605	606	607	608	609	610	611	612	613	614	615	616	617	618	619	620	621	622	623	624	625	626	627	628	629	630	631	632	633	634	635	636	637	638	639	640	641	642	643	644	645	646	647	648	649
E. coli O157:H7 (ATCC-95150)-"01-ecoli- F/R"	G	C	G	C	A	G	T	A	T	C	G	C	C	G	C	C	A	G	G	A	T	T	G	C	A	T	T	G	C	G	C	A	C	G	G	G	C	G	A	C	A	C	T	T	G	G	C	A	G
E. coli O157:H7 (NCCP-15739)-"01-ecoli- F/R"	.	.	.	.	.	.	.	.	.	.	.	.	.	.	.	.	.	.	.	.	.	.	.	.	.	.	.	.	.	.	.	.	.	.	.	.	.	.	.	.	.	.	.	.	.	.	.	.	.
E. coli (KVCC-BA1800069)-"01-E.coli- F/R"	.	.	.	.	.	.	.	.	.	.	.	.	.	.	.	.	.	.	.	.	.	.	.	.	.	.	.	.	.	.	.	.	.	.	.	.	.	.	.	.	.	T	C	T	G	G	C	T	G
E.coli O145:H28 (KVCC-BA1800090)-"01-E.coli- F/R"	.	.	.	.	.	.	.	.	.	.	.	.	.	.	.	.	.	.	.	.	.	.	.	.	.	.	.	.	.	.	.	.	.	.	.	.	.	.	.	.	.	.	.	.	.	.	.	.	.
	661	662	663	664	665	666	667	668	669	670	671	672	673	674	675	676	677	678	679	680	681	682	683	684	685	686	687	688	689	690	691	692	693	694	695	696	697	698	699	700	701	702	703	704	705	706	707	708	709
E. coli O157:H7 (ATCC-95150)-"01-ecoli- F/R"	G	C	C	T	G	C	T	A	T	T	C	C	C	G	T	C	A	G	C	C	T	G	A	G	C	T	T	G	C	C	G	C	G	A	A	G	C	T	G	A	T	G	A	A	A	G	A	T	G
E. coli O157:H7 (NCCP-15739)-"01-ecoli- F/R"	.	.	.	.	.	.	.	.	.	.	.	.	.	.	.	.	.	.	.	.	.	.	.	.	.	.	.	.	.	.	.	.	.	.	.	.	.	.	.	.	.	.	.	.	.	.	.	.	.
E. coli (KVCC-BA1800069)-"01-E.coli- F/R"	.	.	.	.	.	.	.	.	.	.	.	.	.	.	.	.	.	.	.	.	.	.	.	.	.	.	.	.	.	.	.	.	.	.	.	.	.	.	.	.	.	.	.	.	.	.	.	.	.
E.coli O145:H28 (KVCC-BA1800090)-"01-E.coli- F/R"	.	.	.	.	.	.	.	.	.	.	.	.	.	.	.	.	.	.	.	.	.	.	.	.	.	.	.	.	.	.	.	.	.	.	.	.	.	.	.	.	.	.	.	.	.	.	.	.	.
	721	722	723	724	725	726	727	728	729	730	731	732	733	734	735	736	737	738	739	740	741	742	743	744	745	746	747	748	749	750	751	752	753	754	755	756	757	758	759	760	761	762	763	764	765	766	767	768	769
E. coli O157:H7 (ATCC-95150)-"01-ecoli- F/R"	C	C	C	T	A	C	C	G	T	G	A	A	C	G	G	T	T	A	C	T	G	C	C	T	G	G	C	T	T	C	C	G	G	C	A	G	G	C	G	C	G	G	C	A	G	G	C	G	G
E. coli O157:H7 (NCCP-15739)-"01-ecoli- F/R"	.	.	.	.	.	.	.	.	.	.	.	.	.	.	.	.	.	.	.	.	.	.	.	.	.	.	.	.	.	.	.	.	.	.	.	.	.	.	.	.	.	.	.	.	.	.	.	.	.
E. coli (KVCC-BA1800069)-"01-E.coli- F/R"	.	.	.	.	.	.	.	.	.	.	.	.	.	.	.	.	.	.	.	.	.	.	.	.	.	.	.	.	.	.	.	.	.	.	.	.	.	.	.	.	.	.	.	.	.	.	.	.	.
E.coli O145:H28 (KVCC-BA1800090)-"01-E.coli- F/R"	.	.	.	.	.	.	.	.	.	.	.	.	.	.	.	.	.	.	.	.	.	.	.	.	.	.	.	.	.	.	.	.	.	.	.	.	.	.	.	.	.	.	.	.	.	.	.	.	.
	781	782	783	784	785	786	787	788	789	790	791	792	793	794	795	796	797	798	799	800	801	802	803	804	805	806	807	808	809	810	811	812	813	814	815	816	817	818	819	820	821	822	823	824	825	826	827	828	829
E. coli O157:H7 (ATCC-95150)-"01-ecoli- F/R"	G	G	C	G	C	G	G	T	A	G	C	G	A	G	C	G	G	T	A	T	C	T	C	C	G	G	C	T	C	C	G	G	C	C	C	G	A	C	C	T	T	G	T	T	T	G	C	T	C
E. coli O157:H7 (NCCP-15739)-"01-ecoli- F/R"	.	.	.	.	.	.	.	.	.	.	.	.	.	.	.	.	.	.	.	.	.	.	.	.	.	.	.	.	.	.	.	.	.	.	.	.	.	.	.	.	.	.	.	.	.	.	.	.	.
E. coli (KVCC-BA1800069)-"01-E.coli- F/R"	.	.	.	.	.	.	.	.	.	.	.	.	.	.	.	.	.	.	.	.	.	.	.	.	.	.	.	.	.	.	.	.	.	.	.	.	.	.	.	.	.	.	.	.	C	.	.	.	.
E.coli O145:H28 (KVCC-BA1800090)-"01-E.coli- F/R"	.	.	.	.	.	.	.	.	.	.	.	.	.	.	.	.	.	.	.	.	.	.	.	.	.	.	.	.	.	.	.	.	.	.	.	.	.	.	.	.	.	.	.	.	C	.	.	.	.
	841	842	843	844	845	846	847	848	849	850	851	852	853	854	855	856	857	858	859	860	861	862	863	864	865	866	867	868
E. coli O157:H7 (ATCC-95150)-"01-ecoli- F/R"	C	C	G	G	A	T	A	C	C	G	C	C	C	A	G	C	G	C	G	T	T	G	C	G	C	T	T	T
E. coli O157:H7 (NCCP-15739)-"01-ecoli- F/R"	.	.	.	.	.	.	.	.	.	.	.	.	.	.	.	.	.	.	.	.	.	.	.	.	.	.	.	.
E. coli (KVCC-BA1800069)-"01-E.coli- F/R"	.	.	.	.	.	.	.	.	.	.	.	.	.	.	.	.	.	.	.	.	.	.	.	.	.	.	.	G
E.coli O145:H28 (KVCC-BA1800090)-"01-E.coli- F/R"	.	.	.	.	.	.	.	.	.	.	.	.	.	.	.	.	.	.	.	.	.	.	.	.	T	.	C	.
Figure S1. the alignment of 01 ecoli_F /R primer amplified gene sequences (homoserine kinase-thrB) of four target E. coli strains. Primer pair is indicated by underline and italicized region, natural SNP base is marked by a square shape, and artificial mutated SNP base is marked by a black shaded square shape. Here, the primer (O-thrB-3-F/R) was presented and designed. Number of sites was 787 ; "…
[truncated: 11 more columns]

## Sheet: Info
Title	fasta file
Format
DataType	Nucleotide
CodeTable	Standard
4
Number Sites	868
Identical	.
Missing	?
Indel	-
