# Supplementary material for: Development of Single Nucleotide Polymorphism (SNP)-Based Triplex PCR Marker for Serotype-specific Escherichia coli Detection
Source: Pathogens. 2022 Jan 19;11(2):115. doi: 10.3390/pathogens11020115 (PMC8874422; doi:10.3390/pathogens11020115)
Supplement: Supplementary file 1 [file pathogens-11-00115-s001.zip › Figure S2.xls]

## Sheet: Sequence Data _ver-1
Escherichia coli (reference no)-primer	1	2	3	4	5	6	7	8	9	10	11	12	13	14	15	16	17	18	19	20	21	22	23	24	25	26	27	28	29	30	31	32	33	34	35	36	37	38	39	40	41	42	43	44	45	46	47	48	49
E. coli O157:H7 (ATCC-95150)-"08-E.coli- F/R"	A	A	G	T	C	A	A	C	T	G	C	G	-	A	T	C	G	A	G	C	T	G	A	A	G	T	A	G	A	G	C	A	-	G	A	A	T	A	C	G	G	T	A	A	G	C	C	G	G
E. coli O157:H7 (NCCP-15739)-"08-E.coli- F/R"	.	.	.	.	.	.	-	.	.	.	.	.	T	.	.	.	.	.	.	.	.	.	.	.	.	.	.	.	.	.	.	.	-	.	.	-	.	.	.	.	.	.	.	.	.	.	.	.	.
E. coli (KVCC-BA1800069)-"08-E.coli- F/R"	.	G	.	.	.	.	-	A	.	.	.	.	-	.	.	.	.	.	.	.	.	.	.	.	.	.	.	.	.	.	.	.	A	.	.	.	.	.	.	.	.	.	.	.	.	.	.	.	.
E.coli O145:H28 (KVCC-BA1800090)-"08-E.coli- F/R"	-	.	.	.	.	.	-	A	.	.	.	.	-	.	.	.	.	.	.	.	.	.	.	.	.	.	.	.	.	.	.	.	A	.	.	.	.	.	.	.	.	.	.	.	.	.	.	.	.
	64	65	66	67	68	69	70	71	72	73	74	75	76	77	78	79	80	81	82	83	84	85	86	87	88	89	90	91	92	93	94	95	96	97	98	99	100	101	102	103	104	105	106	107	108	109	110	111	112
E. coli O157:H7 (ATCC-95150)-"08-E.coli- F/R"	C	-	G	C	C	G	C	C	-	G	A	G	T	T	C	C	G	C	G	C	C	A	A	G	T	G	C	C	G	C	G	A	A	T	A	C	G	C	G	G	C	G	A	C	C	C	A	G	G
E. coli O157:H7 (NCCP-15739)-"08-E.coli- F/R"	.	T	.	.	.	.	.	.	T	.	.	.	.	.	.	.	.	.	.	.	.	.	.	.	.	.	.	.	.	.	.	.	.	.	.	.	.	.	.	.	.	.	.	.	.	.	.	.	.
E. coli (KVCC-BA1800069)-"08-E.coli- F/R"	.	-	.	.	.	.	.	.	-	.	.	.	.	.	.	.	.	.	.	.	.	.	.	.	.	.	.	.	.	.	.	.	.	.	.	.	.	.	.	.	.	.	.	.	.	.	.	.	.
E.coli O145:H28 (KVCC-BA1800090)-"08-E.coli- F/R"	.	-	.	.	.	.	.	.	-	.	.	.	.	.	.	.	.	.	.	.	.	.	.	.	.	.	.	.	.	.	.	.	.	.	.	.	.	.	.	.	.	.	.	.	.	.	.	.	.
	127	128	129	130	131	132	133	134	135	136	137	138	139	140	141	142	143	144	145	146	147	148	149	150	151	152	153	154	155	156	157	158	159	160	161	162	163	164	165	166	167	168	169	170	171	172	173	174	175
E. coli O157:H7 (ATCC-95150)-"08-E.coli- F/R"	A	A	A	G	A	C	T	T	T	A	T	C	C	G	T	C	T	G	G	G	C	G	T	G	C	T	G	G	G	C	G	A	C	T	G	G	T	C	G	C	A	C	C	C	G	T	A	C	C
E. coli O157:H7 (NCCP-15739)-"08-E.coli- F/R"	.	.	.	.	.	.	.	.	.	.	.	.	.	.	.	.	.	.	.	.	.	.	.	.	.	.	.	.	.	.	.	.	.	.	.	.	.	.	.	.	.	.	.	.	.	.	.	.	.
E. coli (KVCC-BA1800069)-"08-E.coli- F/R"	.	.	.	.	.	.	.	.	.	.	.	.	.	.	.	.	.	.	.	.	.	.	.	.	.	.	.	.	.	.	.	.	.	.	.	.	.	.	.	.	.	.	.	.	.	.	.	.	.
E.coli O145:H28 (KVCC-BA1800090)-"08-E.coli- F/R"	.	.	.	.	.	.	.	.	.	.	.	.	.	.	T	C	T	G	G	G	C	G	T	G	C	T	G	G	G	C	G	A	T	.	.	.	.	.	.	.	.	.	.	.	.	.	.	.	.
	190	191	192	193	194	195	196	197	198	199	200	201	202	203	204	205	206	207	208	209	210	211	212	213	214	215	216	217	218	219	220	221	222	223	224	225	226	227	228	229	230	231	232	233	234	235	236	237	238
E. coli O157:H7 (ATCC-95150)-"08-E.coli- F/R"	A	A	A	A	C	T	G	A	A	G	C	C	A	A	T	A	T	C	A	T	C	C	G	C	G	C	G	C	T	G	G	G	C	A	A	A	A	T	C	A	T	C	G	G	C	A	A	T	G
E. coli O157:H7 (NCCP-15739)-"08-E.coli- F/R"	.	.	.	.	.	.	.	.	.	.	.	.	.	.	.	.	.	.	.	.	.	.	.	.	.	.	.	.	.	.	.	.	.	.	.	.	.	.	.	.	.	.	.	.	.	.	.	.	.
E. coli (KVCC-BA1800069)-"08-E.coli- F/R"	.	.	.	.	.	.	.	.	.	.	.	.	.	.	C	.	.	.	.	.	.	.	.	.	.	.	.	.	.	.	.	.	.	.	.	.	.	.	.	.	.	.	.	.	.	.	.	C	.
E.coli O145:H28 (KVCC-BA1800090)-"08-E.coli- F/R"	.	.	.	.	.	.	.	.	.	.	.	.	.	.	.	.	.	.	.	.	.	.	.	.	.	.	.	.	.	.	.	.	.	.	.	.	.	.	.	.	.	.	.	.	.	.	.	.	.
	253	254	255	256	257	258	259	260	261	262	263	264	265	266	267	268	269	270	271	272	273	274	275	276	277	278	279	280	281	282	283	284	285	286	287	288	289	290	291	292	293	294	295	296	297	298	299	300	301
E. coli O157:H7 (ATCC-95150)-"08-E.coli- F/R"	G	G	C	G	C	G	A	A	G	C	C	G	G	T	G	C	A	C	T	G	G	T	G	C	G	T	A	G	A	C	T	G	C	C	G	T	T	C	T	G	C	A	C	T	G	G	C	A	G
E. coli O157:H7 (NCCP-15739)-"08-E.coli- F/R"	.	.	.	.	.	.	.	.	.	.	.	.	.	.	.	.	.	.	.	.	.	.	.	.	.	.	.	.	.	.	.	.	.	.	.	.	.	.	.	.	.	.	.	.	.	.	.	.	.
E. coli (KVCC-BA1800069)-"08-E.coli- F/R"	G	G	C	G	C	G	A	A	G	C	C	A	G	T	T	.	.	.	.	.	.	.	.	.	.	.	T	.	.	.	.	.	.	.	.	.	.	.	.	.	.	G	.	.	.	.	.	G	.
E.coli O145:H28 (KVCC-BA1800090)-"08-E.coli- F/R"	.	.	.	.	.	.	.	.	.	.	.	.	.	.	.	.	.	.	.	.	.	.	.	.	.	.	.	.	.	.	.	.	.	.	.	.	.	.	G	.	.	.	.	.	.	.	.	.	.
	316	317	318	319	320	321	322	323	324	325	326	327	328	329	330	331	332	333	334	335	336	337	338	339	340	341	342	343	344	345	346	347	348	349	350	351	352	353	354	355	356	357	358	359	360	361	362	363	364
E. coli O157:H7 (ATCC-95150)-"08-E.coli- F/R"	T	A	T	T	A	C	G	A	C	A	A	A	A	C	T	T	C	T	C	C	G	T	C	C	A	T	T	G	A	C	G	T	C	G	C	T	T	T	C	C	A	G	G	C	G	G	T	C	G
E. coli O157:H7 (NCCP-15739)-"08-E.coli- F/R"	.	.	.	.	.	.	.	.	.	.	.	.	.	.	.	.	.	.	.	.	.	.	.	.	.	.	.	.	.	.	.	.	.	.	.	.	.	.	.	.	.	.	.	.	.	.	.	.	.
E. coli (KVCC-BA1800069)-"08-E.coli- F/R"	.	.	.	.	.	.	.	.	.	.	.	.	.	.	.	.	.	.	.	.	.	.	.	.	.	.	C	.	.	.	.	.	T	.	.	.	.	.	T	.	.	.	.	.	.	.	.	.	.
E.coli O145:H28 (KVCC-BA1800090)-"08-E.coli- F/R"	.	.	.	.	.	.	.	.	.	.	.	.	.	.	.	.	.	.	.	.	.	.	.	.	.	.	.	.	.	.	.	.	.	.	.	.	.	.	.	.	.	.	.	.	.	.	.	.	.
	379	380	381	382	383	384	385	386	387	388	389	390	391	392	393	394	395	396	397	398	399	400	401	402	403	404	405	406	407	408	409	410	411	412	413	414	415	416	417	418	419	420	421	422	423	424	425	426	427
E. coli O157:H7 (ATCC-95150)-"08-E.coli- F/R"	A	A	A	G	C	G	A	A	A	T	T	T	G	G	C	G	T	A	A	G	C	A	A	C	G	T	T	A	A	C	G	G	C	C	C	A	A	T	C	T	C	G	C	T	G	G	T	G	A
E. coli O157:H7 (NCCP-15739)-"08-E.coli- F/R"	.	.	.	.	.	.	.	.	.	.	.	.	.	.	.	.	.	.	.	.	.	.	.	.	.	.	.	.	.	.	.	.	.	.	.	.	.	.	.	.	.	.	.	.	.	.	.	.	.
E. coli (KVCC-BA1800069)-"08-E.coli- F/R"	.	.	.	.	.	A	.	.	.	.	.	.	.	C	.	.	.	.	.	.	.	.	.	.	.	.	.	.	.	.	.	.	.	.	.	.	.	.	.	.	.	.	.	.	.	.	.	.	.
E.coli O145:H28 (KVCC-BA1800090)-"08-E.coli- F/R"	.	.	.	.	.	.	.	.	.	.	.	.	.	.	.	.	.	.	.	.	.	.	.	.	.	.	.	.	.	.	.	.	.	.	.	.	.	.	.	.	.	.	.	.	.	.	.	.	.
	442	443	444	445	446	447	448	449	450	451	452	453	454	455	456	457	458	459	460	461	462	463	464	465	466	467	468	469	470	471	472	473	474	475	476	477	478	479	480	481	482	483	484	485	486	487	488	489	490
E. coli O157:H7 (ATCC-95150)-"08-E.coli- F/R"	C	C	G	T	G	G	A	C	T	C	T	G	C	C	T	G	C	G	A	A	C	C	G	C	G	C	A	A	T	C	T	C	T	A	T	T	G	C	A	C	C	T	G	A	T	T	T	C	G
E. coli O157:H7 (NCCP-15739)-"08-E.coli- F/R"	.	.	.	.	.	.	.	.	.	.	.	.	.	.	.	.	.	.	.	.	.	.	.	.	.	.	.	.	.	.	.	.	.	.	.	.	.	.	.	.	.	.	.	.	.	.	.	.	.
E. coli (KVCC-BA1800069)-"08-E.coli- F/R"	.	.	.	.	.	.	.	.	.	.	.	.	.	.	.	.	.	.	.	.	.	.	.	.	.	.	.	.	.	.	.	.	.	.	.	.	.	.	.	.	.	.	.	.	.	.	.	.	.
E.coli O145:H28 (KVCC-BA1800090)-"08-E.coli- F/R"	.	.	.	.	.	.	.	.	.	.	.	.	.	.	.	.	.	.	.	.	.	.	.	.	.	.	.	.	.	.	.	.	.	.	.	.	.	.	.	.	.	.	.	.	.	.	.	.	.
	505	506	507	508	509	510	511	512	513	514	515	516	517	518	519	520	521	522	523	524	525	526	527	528	529	530	531	532	533	534	535	536	537	538	539	540	541	542	543	544	545	546	547	548	549	550	551	552	553
E. coli O157:H7 (ATCC-95150)-"08-E.coli- F/R"	C	A	G	A	T	C	G	A	C	G	G	T	C	A	G	G	C	C	G	T	G	A	T	T	C	T	G	G	C	G	A	A	A	G	A	T	C	T	G	G	T	T	G	A	A	A	G	C	G
E. coli O157:H7 (NCCP-15739)-"08-E.coli- F/R"	.	.	.	.	.	.	.	.	.	.	.	.	.	.	.	.	.	.	.	.	.	.	.	.	.	.	.	.	.	.	.	.	.	.	.	.	.	.	.	.	.	.	.	.	.	.	.	.	.
E. coli (KVCC-BA1800069)-"08-E.coli- F/R"	.	.	.	.	.	.	.	.	.	.	.	.	.	.	.	.	.	.	.	.	.	.	.	.	.	.	.	.	.	.	.	.	.	.	.	.	.	.	.	.	.	.	.	.	.	.	.	.	.
E.coli O145:H28 (KVCC-BA1800090)-"08-E.coli- F/R"	.	.	.	.	.	.	.	.	.	.	.	.	.	.	.	.	.	.	.	.	.	.	.	.	.	.	.	.	.	.	.	.	.	.	.	.	.	.	.	.	.	.	.	.	.	.	.	.	.
	568	569	570	571	572	573	574	575	576	577	578	579	580	581	582	583	584	585	586	587	588	589	590	591	592	593	594	595	596	597	598	599	600	601	602	603	604	605	606	607	608	609	610	611	612	613	614	615	616
E. coli O157:H7 (ATCC-95150)-"08-E.coli- F/R"	G	G	C	G	T	G	A	C	C	G	A	T	T	A	C	A	C	C	A	T	T	C	T	C	G	G	C	A	C	G	G	T	A	A	A	A	G	G	T	G	C	G	G	A	G	C	T	T	G
E. coli O157:H7 (NCCP-15739)-"08-E.coli- F/R"	.	.	.	.	.	.	.	.	.	.	.	.	.	.	.	.	.	.	.	.	.	.	.	.	.	.	.	.	.	.	.	.	.	.	.	.	.	.	.	.	.	.	.	.	.	.	.	.	.
E. coli (KVCC-BA1800069)-"08-E.coli- F/R"	.	.	.	.	.	.	.	.	.	.	.	.	.	.	.	.	.	.	.	.	.	.	.	.	.	.	.	.	.	.	.	.	.	.	.	.	.	.	.	.	.	.	.	.	.	.	.	.	.
E.coli O145:H28 (KVCC-BA1800090)-"08-E.coli- F/R"	.	.	.	.	.	.	.	.	.	.	.	.	.	.	.	.	.	.	.	.	.	.	.	.	.	.	.	.	.	.	.	.	.	.	.	.	.	.	.	.	.	A	G	A	G	C	T	T	G
	631	632	633	634	635	636	637	638	639	640	641	642	643	644	645	646	647	648	649	650	651	652	653	654	655	656	657	658	659	660	661	662	663	664	665	666	667	668	669	670	671	672	673	674	675	676	677	678	679
E. coli O157:H7 (ATCC-95150)-"08-E.coli- F/R"	G	C	C	C	A	T	C	C	G	T	T	T	A	T	G	G	G	C	T	T	C	G	A	C	G	T	C	C	C	G	G	C	A	A	T	C	C	T	C	G	G	C	G	A	T	C	A	C	G
E. coli O157:H7 (NCCP-15739)-"08-E.coli- F/R"	.	.	.	.	.	.	.	.	.	.	.	.	.	.	.	.	.	.	.	.	.	.	.	.	.	.	.	.	.	.	.	.	.	.	.	.	.	.	.	.	.	.	.	.	.	.	.	.	.
E. coli (KVCC-BA1800069)-"08-E.coli- F/R"	A	C	C	C	A	T	C	C	.	.	.	.	.	.	.	.	.	.	.	.	.	.	.	.	.	.	T	.	.	.	.	.	.	.	.	.	.	.	.	.	.	.	.	.	.	.	.	.	.
E.coli O145:H28 (KVCC-BA1800090)-"08-E.coli- F/R"	A	.	.	.	.	.	.	.	.	.	.	.	.	.	.	.	.	.	.	.	.	.	.	.	.	.	T	.	.	.	.	.	.	.	.	.	.	.	.	.	.	.	.	.	.	.	.	.	.
	694	695	696	697	698	699	700	701	702	703	704	705	706	707	708	709	710	711	712	713	714	715	716	717	718	719	720	721	722	723	724	725	726	727	728	729	730	731	732	733	734	735	736	737	738	739	740	741	742
E. coli O157:H7 (ATCC-95150)-"08-E.coli- F/R"	G	G	T	A	C	C	G	G	T	G	C	C	G	T	T	C	A	C	A	C	C	G	C	G	C	C	T	G	G	C	C	A	C	G	G	C	C	C	G	G	A	C	G	A	C	T	A	T	G
E. coli O157:H7 (NCCP-15739)-"08-E.coli- F/R"	.	.	.	.	.	.	.	.	.	.	.	.	.	.	.	.	.	.	.	.	.	.	.	.	.	.	.	.	.	.	.	.	.	.	.	.	.	.	.	.	.	.	.	.	.	.	.	.	.
E. coli (KVCC-BA1800069)-"08-E.coli- F/R"	.	.	.	.	.	.	.	.	.	.	.	.	.	.	.	.	.	.	.	.	.	.	.	.	.	.	.	.	.	.	.	.	.	.	.	.	.	.	.	.	.	.	.	.	.	.	.	.	.
E.coli O145:H28 (KVCC-BA1800090)-"08-E.coli- F/R"	.	.	.	.	.	.	.	.	.	.	.	.	.	.	.	.	.	.	.	.	.	.	.	.	.	.	.	.	.	.	.	.	.	.	.	.	.	.	.	.	.	.	.	.	.	.	.	.	.
	757	758	759	760	761	762	763	764	765	766	767	768	769	770	771	772	773	774	775	776	777	778	779	780	781	782	783	784	785	786	787
E. coli O157:H7 (ATCC-95150)-"08-E.coli- F/R"	-	T	A	C	G	G	C	C	T	G	G	A	A	A	C	C	G	C	T	G	A	C	C	C	G	G	T	T	G	G	C
E. coli O157:H7 (NCCP-15739)-"08-E.coli- F/R"	-	.	.	.	.	.	.	.	.	.	.	.	.	.	.	.	.	.	.	A	.	.	.	.	.	.	.	.	.	.	.
E. coli (KVCC-BA1800069)-"08-E.coli- F/R"	A	.	.	.	.	.	.	.	.	.	.	.	.	.	.	.	.	.	.	A	.	.	.	.	.	.	.	.	.	.	.
E.coli O145:H28 (KVCC-BA1800090)-"08-E.coli- F/R"	-	.	.	.	.	.	.	.	.	.	.	.	.	.	.	.	.	.	.	A	.	.	.	.	.	.	.	.	.	.	.
Figure S2. The alignment of 08 ecoli_F /R primer amplified gene sequences (isoleucine-tRNA transfer ligase, ileS) of four target E. coli strains. Primer pair is indicated by underline. The natural SNP base is marked by a square shape, and artificial mutated SNP base is marked by a black shaded italicized square shape. Here two primer pairs are presented (iles “1-4-F/R” and “iles3F/R”). Number of …
[truncated: 14 more columns]

## Sheet: Info
Title	fasta file
Format
DataType	Nucleotide
CodeTable	Standard
4
Number Sites	787
Identical	.
Missing	?
Indel	-
