# Supplementary material for: Development of Single Nucleotide Polymorphism (SNP)-Based Triplex PCR Marker for Serotype-specific Escherichia coli Detection
Source: Pathogens. 2022 Jan 19;11(2):115. doi: 10.3390/pathogens11020115 (PMC8874422; doi:10.3390/pathogens11020115)
Supplement: Supplementary file 1 [file pathogens-11-00115-s001.zip › Table S1...xlsx]

## Sheet: E. coli_SNP
Table S1. The position of single nucleotide polymorphism (SNP) bases, accession number of reference and comparing Escherichia coli strains
	Reference E. coli		SNP position in query sequence of E. coli *
S.No	Nucleotide Position of reference E.	Escherichia coli str. K-12 substr. MG1655 (NC_000913)	Escherichia coli IAI39 (NC_011750)	Escherichia coli O104:H4 str. 2011C-3493 (NC_018658)	Escherichia coli O157:H7 str. Sakai (NC_002695)	Escherichia coli O83:H1 str. NRG 857C (NC_017634)	Escherichia coli UMN026 (NC_011751)
1	3196	C	.	A	A	G	G
2	4363	G	T	A	A	T	A
3	6106	G	C	C	.	C	T
4	7342	G	C	A	C	C	C
5	7624	C	A	A	A	G	A
6	9668	C	T	T	T	G	T
7	11869	C	A	G	.	A	A
8	14692	A	C	.	T	T	T
9	15073	A	G	T	.	G	G
10	17308	T	A	.	A	G	A
11	17385	C	.	A	A	A	T
12	19293	C	G	.	G	T	G
13	22945	C	A	.	G	G	A
14	23104	A	G	G	G	T	G
15	23137	A	G	G	G	T	G
16	23980	T	T	.	G	G	G
17	25805	T	A	A	A	A	C
18	26717	G	A	.	T	A	A
19	27487	G	A	.	A	C	A
20	27742	T	C	G	.	C	C
21	28532	C	G	T	T	.	T
22	28751	G	C	C	C	C	A
23	29211	T	A	.	G	G	A
24	30706	G	A	T	T	A	T
25	31035	T	G	A	G	G	G
26	32142	T	C	C	T	C	T
27	34724	C	G	.	G	G	A
28	36991	A	C	C	C	C	G
29	39005	C	A	A	A	C	A
30	42151	C	T	T	T	G	G
31	42153	C	T	G	A	T	T
32	44800	G	C	C	.	C	T
33	48398	A	T	.	T	T	C
34	49007	T	C	.	C	A	C
35	60943	T	C	A	C	C	C
36	63783	A	G	.	G	C	G
37	63825	A	C	.	A	A	C
38	65142	G	C	T	T	.	C
39	69326	T	A	.	A	T	A
40	71824	G	G	T	G	G	G
41	73115	G	A	G	G	A	A
42	75361	A	G	T	.	G	T
43	75587	C	A	T	.	T	T
44	75854	G	C	C	T	C	C
45	75899	A	C	C	C	T	T
46	76100	G	C	.	A	A	A
47	78863	G	C	.	G	C	C
48	80379	G	A	.	A	C	A
49	82633	T	G	G	G	G	A
50	86475	A	T	.	C	T	T
51	87129	G	A	A	T	C	T
52	88351	G	C	C	C	C	T
53	89066	C	T	.	A	T	T
54	93639	A	C	T	C	.	C
55	94970	G	T	.	T	T	C
56	95441	A	G	.	G	G	C
57	97932	T	C	A	C	C	C
58	98121	T	C	C	C	G	C
59	98777	C	T	G	G	T	T
60	100956	T	G	A	A	A	G
61	102541	A	T	G	G	G	G
62	109244	T	C	C	.	C	A
63	114792	T	A	A	A	G	.
64	116387	T	G	G	.	A	G
65	117079	A	G	C	C	.	G
66	120850	T	A	.	G	G	A
67	130007	T	G	G	G	G	C
68	130625	T	G	A	A	G	G
69	131491	C	A	A	G	A	A
70	131851	T	A	.	A	G	A
71	133270	T	C	G	C	C	.
72	133687	G	T	.	A	A	A
73	134549	G	A	T	T	T	.
74	134579	C	T	T	G	G	.
75	139249	T	C	C	.	C	A
76	139642	T	C	A	A	A	C
77	139648	T	G	A	A	C	G
78	140083	G	C	.	C	C	A
79	140332	T	G	.	G	A	A
80	140395	G	C	C	C	A	A
81	140509	A	G	G	G	C	G
82	140680	C	A	A	A	T	A
83	140755	A	T	C	C	T	G
84	142089	G	T	T	A	T	T
85	147291	T	A	G	G	.	G
86	147658	T	.	C	C	G	C
87	148238	T	C	.	C	G	C
88	148457	G	.	C	C	A	A
89	148460	A	T	G	T	G	G
90	148948	G	C	.	C	C	T
91	149242	T	C	G	G	C	.
92	149389	G	A	.	T	A	A
93	149425	T	C	G	G	C	.
94	149428	C	T	A	A	T	.
95	149473	C	T	T	.	T	A
96	149506	G	C	T	C	C	C
97	149512	G	T	C	T	T	T
98	149679	G	T	A	.	T	A
99	149695	G	C	A	.	C	A
100	149707	C	A	G	.	A	T
101	156506	A	T	C	.	T	C
102	156518	T	A	C	.	C	C
103	156704	G	A	A	.	A	C
104	157415	C	T	.	G	T	T
105	157502	A	G	T	T	G	.
106	157535	T	G	G	C	G	.
107	159513	A	G	.	G	G	C
108	161792	T	A	.	G	A	A
109	163304	G	C	.	C	C	T
110	164114	T	A	.	C	A	C
111	164501	T	C	.	G	C	A
112	165917	C	A	A	G	G	A
113	165929	G	T	T	.	T	C
114	166001	A	G	G	T	G	.
115	167681	T	C	.	A	A	A
116	167864	C	A	.	T	T	A
117	168929	A	T	G	G	G	G
118	169963	G	T	T	.	A	A
119	171797	T	A	A	A	C	A
120	172154	T	C	C	G	C	C
121	172211	T	G	A	G	G	G
122	172832	C	G	G	T	G	.
123	172871	C	A	A	G	A	.
124	173126	C	A	.	G	A	A
125	173962	C	G	.	G	A	A
126	174526	G	C	.	T	C	T
127	175583	C	G	T	G	G	T
128	175586	T	G	C	G	G	C
129	179548	T	G	A	A	G	A
130	186599	G	C	.	C	T	C
131	186962	G	T	T	A	A	.
132	188339	T	.	A	A	A	G
133	201609	A	T	.	T	T	G
134	204106	A	T	.	G	G	G
135	207756	C	A	G	.	A	G
136	211388	A	G	.	T	G	G
137	211661	T	G	A	.	G	G
138	212453	T	C	C	G	C	C
139	212594	C	.	G	G	T	T
140	212821	T	A	C	C	.	A
141	213819	T	C	.	G	C	C
142	215090	A	G	C	G	G	G
143	215949	C	G	G	A	A	G
144	216335	T	C	.	C	C	G
145	216819	G	T	.	A	T	T
146	217621	T	A	A	C	A	A
147	221541	G	C	.	C	T	C
148	222297	C	G	T	T	T	T
149	229106	T	G	.	G	A	G
150	232009	C	A	A	A	T	A
151	232075	A	T	T	G	T	T
152	242938	G	T	.	T	A	T
153	244569	T	C	.	A	C	C
154	244857	G	T	T	.	T	A
155	245344	T	G	G	A	G	G
156	246984	T	G	G	A	G	G
157	247690	G	T	.	T	A	A
158	248571	G	T	C	C	C	A
159	248598	C	G	A	A	G	G
160	248754	C	A	G	A	A	G
161	248889	A	T	G	G	T	T
162	249051	C	A	A	G	G	G
163	249321	T	G	C	C	C	G
164	249717	G	.	A	C	T	C
165	254361	A	G	.	T	G	G
166	254691	A	G	G	G	G	C
167	257762	C	A	T	.	T	A
168	259864	T	C	C	C	A	.
169	306915	A	T	T	T	T	C
170	311743	G	C	A	C	C	A
171	323435	A	T	T	.	C	T
172	324150	T	A	C	C	C	C
173	325137	A	.	G	T	G	G
174	325523	T	A	.	C	A	A
175	325688	T	G	.	C	G	A
176	327101	A	G	T	.	G	G
177	328326	C	A	.	G	A	G
178	332994	A	T	.	C	T	C
179	333951	A	G	T	.	G	G
180	333996	G	C	.	T	T	C
181	334179	T	G	A	G	A	G
182	334687	G	A	.	T	A	A
183	334936	T	C	C	C	A	C
184	337776	T	C	.	C	G	C
185	339248	C	G	.	T	G	G
186	339449	T	A	A	A	.	G
187	339689	T	C	A	A	C	A
188	341856	C	G	G	G	G	T
189	342018	A	.	G	T	G	G
190	343882	C	A	T	T	T	T
191	347126	G	C	C	C	A	C
192	347175	T	C	C	.	A	C
193	348000	T	C	G	.	C	C
194	348837	T	A	G	G	G	G
195	348888	C	T	A	A	A	.
196	349389	A	G	.	G	C	G
197	350782	A	C	.	C	T	C
198	352045	T	C	C	G	G	G
199	353545	A	G	.	T	T	T
200	360249	G	C	C	T	.	C
201	361663	C	T	.	G	G	A
202	362598	A	G	G	G	T	G
203	364212	T	C	A	C	C	C
204	364215	G	A	A	T	T	T
205	365544	G	T	.	C	T	C
206	366914	A	C	.	C	T	C
207	371586	G	T	C	T	.	C
208	376704	A	C	C	C	.	G
209	385666	C	T	G	.	T	T
210	387097	A	G	T	G	G	G
211	388142	T	A	.	G	G	G
212	388235	T	C	C	C	A	C
213	389780	A	G	.	T	G	G
214	389834	G	T	A	A	.	T
215	389909	G	A	C	.	A	C
216	389925	T	G	.	G	G	C
217	389960	A	T	C	T	.	T
218	390100	A	C	G	T	.	C
219	390101	A	T	G	T	.	T
220	397196	G	T	.	C	T	T
221	398983	G	T	T	T	C	T
222	403355	T	C	G	C	C	C
223	406024	T	G	A	.	G	G
224	407895	G	A	.	T	A	A
225	408516	G	A	A	C	A	A
226	411280	A	C	C	C	C	T
227	411287	A	T	T	T	C	T
228	411555	C	A	A	A	A	T
229	411918	A	C	C	C	T	C
230	416461	G	A	T	.	A	A
231	420088	T	A	G	G	A	G
232	424266	G	C	.	C	T	C
233	424281	T	A	.	A	G	A
234	425553	A	T	T	T	C	T
235	426388	G	A	.	A	A	C
236	430023	G	T	C	.	T	T
237	432711	T	G	C	.	C	C
238	433655	C	G	G	.	G	T
239	434060	T	A	A	.	A	G
240	436837	T	.	C	G	C	C
241	437353	C	A	G	G	A	.
242	437512	T	C	C	G	C	C
243	439293	C	T	G	T	T	T
244	439380	T	A	C	C	A	A
245	445246	T	C	.	A	C	C
246	453796	C	G	A	A	.	A
247	456754	C	T	T	T	A	T
248	459886	A	C	C	C	T	C
249	464455	C	A	.	A	A	T
250	465434	C	T	T	G	G	.
251	466485	T	C	C	A	C	C
252	468484	T	C	.	C	C	G
253	471088	G	A	A	A	A	C
254	473526	C	G	A	G	G	G
255	474772	G	C	C	C	T	C
256	475837	A	G	G	T	G	G
257	481136	C	A	.	A	G	A
258	487117	A	T	T	G	T	T
259	489283	C	A	G	.	G	A
260	498768	T	G	C	.	C	G
261	500628	A	T	.	T	C	T
262	507790	G	.	A	T	A	A
263	521438	T	.	G	G	C	G
264	535370	T	.	G	C	C	G
265	537971	A	.	T	T	T	G
266	539686	T	A	G	G	C	G
267	539770	T	A	C	C	C	C
268	542649	T	C	.	G	C	C
269	544261	T	A	A	A	G	A
270	545968	G	T	T	T	C	T
271	547081	A	G	.	G	G	T
272	547795	C	A	T	.	A	A
273	550741	G	T	.	C	C	C
274	551011	T	A	A	.	A	C
275	551532	C	T	.	A	T	T
276	552187	T	.	G	G	A	G
277	586109	C	T	T	T	G	T
278	588420	G	T	C	C	C	C
279	591328	T	G	C	C	G	C
280	594489	C	G	A	G	G	G
281	595159	T	C	C	G	C	.
282	596493	C	T	G	T	T	T
283	599589	A	T	.	C	T	C
284	606421	G	C	.	A	A	A
285	607539	T	A	G	G	A	A
286	609756	T	G	G	G	A	G
287	609900	A	C	C	G	C	G
288	613273	G	C	T	T	C	C
289	614128	A	G	G	G	G	T
290	614606	C	.	T	T	A	A
291	615722	C	A	.	A	A	G
292	615743	A	T	C	T	T	C
293	616031	T	.	A	G	A	G
294	616142	A	T	.	T	G	G
295	616262	C	A	A	A	A	T
296	616370	T	C	C	G	C	C
297	616556	T	A	.	A	A	C
298	616598	C	T	T	T	T	G
299	617060	A	T	G	G	T	G
300	617480	G	C	A	A	.	C
301	619156	G	T	.	T	C	T
302	619292	T	A	C	C	.	A
303	619834	T	C	.	C	G	C
304	621143	C	T	T	T	G	T
305	621368	C	T	T	.	T	A
306	622818	T	A	.	C	A	C
307	623878	T	C	C	C	C	A
308	625259	G	A	A	.	A	T
309	626165	G	.	T	T	C	C
310	626168	A	.	C	C	T	T
311	629072	T	A	.	G	G	A
312	629623	T	A	G	G	A	G
313	629728	G	A	A	T	A	A
314	630937	G	C	C	C	T	T
315	631165	A	C	.	T	G	C
316	632749	A	.	G	G	C	G
317	632773	A	G	.	G	C	C
318	632809	T	G	.	C	C	G
319	634419	T	C	.	G	C	C
320	635430	T	C	C	C	C	G
321	635433	G	A	A	A	A	C
322	636639	T	C	.	A	C	C
323	636839	G	C	A	A	C	C
324	637073	T	A	C	.	A	A
325	637109	C	A	T	.	A	A
326	637249	A	T	C	.	T	T
327	641426	C	A	T	A	.	T
328	647270	C	T	T	.	T	A
329	648633	G	C	.	A	A	A
330	650350	T	C	C	C	A	C
331	654760	A	G	C	C	C	G
332	656245	T	.	C	A	C	C
333	656302	C	.	A	T	T	A
334	656484	T	G	.	G	A	G
335	658422	C	A	.	T	A	A
336	660992	T	G	G	A	G	G
337	669833	G	A	T	T	T	T
338	672348	G	T	.	A	T	T
339	683567	T	A	A	A	A	G
340	685837	T	C	G	G	C	C
341	686055	T	G	C	C	C	G
342	686223	G	C	.	A	A	C
343	687322	A	G	G	G	G	C
344	689172	A	G	T	G	T	G
345	689186	A	G	T	G	C	G
346	690450	G	A	A	T	T	.
347	693744	C	A	G	.	A	A
348	695188	G	A	T	A	T	.
349	696643	A	T	G	G	.	G
350	697663	T	C	C	.	C	G
351	697702	A	G	T	T	T	T
352	697771	A	C	C	C	T	C
353	699327	A	T	G	G	T	.
354	699625	A	C	C	.	C	T
355	699688	T	C	C	.	G	G
356	699862	A	G	.	G	G	C
357	704807	T	A	A	.	A	G
358	704882	G	C	T	C	C	.
359	704975	C	G	T	T	G	T
360	705167	G	C	A	A	C	A
361	708040	A	T	C	C	C	C
362	709003	T	A	C	C	A	A
363	709338	A	C	G	G	C	C
364	715009	T	A	G	.	G	G
365	718982	T	C	A	C	C	.
366	719729	C	G	G	T	T	.
367	721275	T	G	C	G	.	G
368	724058	G	A	A	A	T	A
369	726587	A	C	G	G	G	G
370	728079	A	T	.	C	C	C
371	728124	A	C	.	T	C	T
372	729325	T	G	.	C	C	C
373	739048	C	T	.	G	T	T
374	739138	G	T	.	T	A	C
375	744620	C	G	G	G	A	G
376	744968	G	C	T	C	C	.
377	746037	C	T	A	A	T	T
378	747175	G	A	T	.	A	A
379	747254	A	C	T	.	C	C
380	747512	T	A	A	A	C	.
381	747824	T	G	C	C	.	C
382	747963	G	.	C	A	A	C
383	753314	T	C	.	A	A	C
384	755823	T	C	A	.	C	C
385	756317	A	.	G	G	T	T
386	760262	A	G	G	.	T	G
387	772723	T	G	.	C	G	G
388	784715	C	T	.	T	G	T
389	786199	C	T	.	A	T	T
390	786736	C	G	.	T	G	T
391	786864	T	A	.	C	A	C
392	787059	C	G	.	T	G	T
393	789257	G	C	A	A	A	.
394	791798	C	A	G	A	A	A
395	794081	A	G	G	G	C	G
396	796452	A	T	C	C	C	C
397	796601	T	G	C	.	G	C
398	804132	G	C	.	C	T	C
399	809439	C	T	A	.	T	T
400	809475	G	T	T	C	T	T
401	809769	C	G	.	T	G	T
402	810042	C	G	.	A	G	A
403	810087	G	A	.	C	C	C
404	810090	C	T	.	A	A	A
405	810722	A	C	G	G	T	.
406	811478	T	C	A	C	A	C
407	815274	A	C	C	C	C	T
408	815541	A	G	.	T	G	G
409	816027	G	T	.	C	T	T
410	816291	A	G	.	T	T	G
411	816369	A	C	.	C	C	T
412	817256	A	C	C	C	T	C
413	819949	T	A	G	G	G	G
414	820441	G	C	.	C	C	T
415	822154	A	C	T	.	C	C
416	822897	A	C	T	C	C	C
417	823371	T	G	G	G	G	A
418	826016	T	C	A	C	C	C
419	828865	C	A	.	T	A	T
420	829298	G	C	A	A	C	A
421	830386	C	T	T	G	.	T
422	831267	C	G	A	G	G	G
423	831702	C	T	G	T	T	.
424	833879	G	C	C	A	.	C
425	840284	G	A	.	A	C	A
426	843084	A	C	C	T	C	C
427	843681	T	A	A	G	G	A
428	860300	A	T	C	C	T	T
429	863110	G	C	.	T	C	C
430	865013	C	G	G	G	A	G
431	869094	G	C	C	T	C	C
432	880196	C	T	.	T	G	T
433	885790	T	G	C	C	G	G
434	894323	G	T	.	C	C	T
435	894509	C	T	T	.	A	T
436	898297	C	G	.	T	A	G
437	898838	A	C	T	.	T	C
438	899414	T	A	G	G	A	A
439	900303	G	C	C	T	C	C
440	901879	C	G	.	G	A	G
441	902740	G	C	T	C	T	T
442	904075	A	G	.	G	G	T
443	904351	T	A	.	C	C	A
444	904356	C	A	.	G	G	G
445	904370	C	G	.	G	A	G
446	904423	G	C	.	C	T	C
447	904435	G	T	.	T	A	T
448	904447	T	A	.	A	G	A
449	904558	T	A	.	A	G	A
450	904739	G	T	.	C	C	C
451	905422	A	C	.	C	G	G
452	906520	T	C	.	A	C	C
453	907866	G	C	A	T	C	C
454	907908	A	G	.	C	G	G
455	908857	C	A	A	A	A	T
456	910999	C	T	G	G	G	G
457	911581	T	G	A	A	G	G
458	912408	G	T	.	A	T	T
459	912450	T	A	.	G	A	A
460	912663	A	G	C	C	G	C
461	913629	A	T	.	G	T	T
462	914285	G	A	.	T	A	A
463	920445	G	C	C	C	C	T
464	920457	C	A	A	A	G	G
465	930492	T	A	C	C	A	A
466	931298	C	A	G	G	G	G
467	938893	T	G	C	.	C	G
468	940887	A	C	G	T	T	C
469	942203	A	G	C	.	G	G
470	942206	C	G	T	G	G	G
471	952961	C	G	G	G	A	A
472	953765	T	A	C	A	A	A
473	954968	C	G	.	T	T	T
474	959888	G	C	A	A	C	A
475	961365	G	T	.	A	A	A
476	965582	G	A	.	T	A	A
477	966453	A	G	C	C	C	C
478	966956	A	G	G	G	G	T
479	967241	A	T	C	T	C	.
480	968968	T	C	.	C	C	A
481	971529	T	C	.	G	C	C
482	978065	C	G	.	G	G	T
483	979856	G	A	A	C	A	A
484	987183	C	T	.	T	A	T
485	993667	T	C	G	G	C	C
486	994563	A	C	.	C	T	C
487	995554	T	G	C	C	G	C
488	995566	A	C	G	.	C	G
489	995629	T	A	G	G	G	G
490	996450	G	A	A	T	A	A
491	996477	G	C	.	A	C	C
492	996501	C	T	.	T	A	T
493	996507	A	G	.	G	T	G
494	996893	A	G	.	T	G	T
495	996894	A	T	.	C	T	C
496	1005316	G	A	A	A	A	T
497	1009346	T	C	.	G	G	C
498	1010503	T	C	.	G	C	C
499	1010560	G	C	.	C	T	T
500	1010951	A	T	G	G	G	G
501	1025808	G	C	C	.	T	C
502	1029205	C	G	.	T	G	G
503	1030156	T	A	.	C	A	A
504	1030585	A	C	.	T	C	T
505	1035122	C	T	.	T	G	G
506	1035988	T	C	.	A	C	C
507	1036201	T	C	.	A	C	A
508	1036234	G	C	.	A	C	A
509	1040745	T	C	.	C	A	C
510	1041645	C	T	.	A	A	A
511	1052313	T	C	.	C	C	G
512	1054781	A	C	T	T	C	T
513	1056722	G	A	T	T	A	T
514	1057208	T	.	A	C	C	C
515	1060716	A	G	.	C	G	G
516	1061987	G	C	.	T	T	C
517	1063530	G	C	A	C	A	C
518	1063692	A	T	C	.	C	C
519	1064201	G	A	A	C	.	C
520	1066844	A	C	.	C	T	T
521	1068928	C	G	T	G	T	.
522	1070016	A	T	.	C	C	T
523	1074094	C	G	G	.	A	A
524	1075781	T	C	.	C	G	C
525	1076996	G	A	C	A	A	A
526	1078115	A	T	G	G	G	G
527	1078274	T	A	A	.	G	C
528	1078340	G	C	A	A	A	A
529	1079805	C	G	A	A	G	.
530	1080033	T	C	.	G	G	C
531	1083522	T	G	A	A	A	A
532	1083693	A	G	G	G	T	G
533	1084260	C	T	T	.	T	G
534	1094129	A	T	G	G	T	.
535	1100204	A	G	T	G	G	G
536	1103696	C	A	A	T	A	A
537	1104780	G	A	.	C	A	A
538	1104788	G	T	T	A	T	T
539	1104821	A	T	.	G	T	T
540	1104857	G	C	.	A	C	C
541	1106789	A	T	G	G	G	G
542	1111096	G	T	.	T	A	T
543	1125126	A	T	G	G	G	G
544	1133278	A	G	C	C	C	C
545	1133288	G	C	A	A	A	A
546	1133289	G	C	A	A	A	A
547	1134413	G	A	T	.	T	A
548	1136555	T	G	.	A	A	A
549	1137125	T	A	C	C	C	.
550	1140179	C	T	G	T	T	T
551	1140478	A	C	.	T	C	C
552	1140482	A	T	.	C	C	T
553	1140485	G	C	.	T	T	C
554	1143468	C	G	A	.	G	G
555	1152787	G	C	A	A	.	A
556	1153662	T	G	G	C	G	G
557	1156178	T	C	C	C	G	C
558	1163075	G	T	T	T	T	A
559	1165824	G	C	C	A	C	C
560	1172459	A	G	G	G	T	G
561	1172957	C	A	.	T	A	A
562	1175001	G	C	.	T	T	T
563	1176864	T	A	A	A	G	A
564	1177113	C	T	T	G	G	T
565	1177523	C	.	T	A	T	T
566	1179669	A	G	G	.	G	T
567	1179978	G	T	T	T	A	T
568	1181606	G	A	T	.	A	A
569	1181912	T	A	C	.	C	C
570	1182515	T	G	G	C	G	G
571	1187887	G	C	A	A	C	A
572	1191750	C	G	G	G	T	T
573	1192820	A	C	.	G	C	C
574	1194739	A	G	G	G	C	G
575	1227528	A	C	T	T	C	C
576	1233251	G	C	.	T	C	T
577	1234304	A	C	T	T	C	C
578	1235820	G	T	C	T	C	T
579	1241100	G	T	.	T	C	C
580	1241508	A	T	C	C	C	C
581	1241538	A	T	T	C	C	C
582	1247569	G	A	A	T	A	.
583	1259166	C	A	.	G	G	G
584	1264157	C	A	.	A	G	A
585	1265395	G	T	A	A	T	A
586	1273930	T	A	.	G	A	A
587	1275067	T	A	G	G	A	G
588	1280688	G	C	.	C	A	C
589	1281738	G	.	T	T	T	C
590	1285384	C	T	T	.	T	G
591	1289712	A	G	.	G	C	C
592	1297468	T	C	.	C	A	A
593	1306291	G	A	T	.	T	T
594	1311220	G	C	A	.	A	A
595	1313822	C	G	A	A	G	G
596	1315579	G	A	.	T	T	T
597	1315865	G	T	A	T	T	.
598	1318137	C	T	.	A	A	A
599	1320050	G	.	C	C	C	T
600	1321148	G	T	.	A	T	T
601	1321247	G	C	.	C	C	T
602	1321738	T	C	C	C	A	C
603	1323942	C	A	.	G	A	A
604	1324340	T	C	.	C	C	G
605	1324601	A	G	.	C	G	G
606	1328633	G	T	A	.	T	T
607	1332400	A	G	.	T	G	G
608	1334175	A	T	G	G	G	G
609	1334283	T	C	.	A	C	C
610	1339968	A	G	.	G	T	G
611	1341771	A	G	G	T	G	G
612	1344101	C	T	A	T	T	T
613	1346614	T	C	A	C	A	C
614	1349219	T	C	G	G	G	C
615	1349910	A	C	T	C	C	C
616	1349955	G	T	A	.	T	T
617	1354150	T	C	C	C	G	C
618	1363639	A	C	C	G	.	G
619	1364882	T	G	G	A	.	G
620	1364888	A	G	C	T	.	G
621	1365350	A	C	T	C	.	T
622	1365452	T	C	A	C	.	C
623	1373500	G	C	A	A	C	.
624	1373896	A	G	C	C	C	.
625	1376225	A	C	T	C	T	.
626	1378220	T	G	A	G	G	.
627	1378562	A	C	G	G	C	.
628	1380765	A	T	T	C	C	.
629	1381672	A	C	T	C	C	.
630	1382717	A	G	G	T	G	.
631	1383221	C	G	T	T	T	.
632	1384893	C	.	G	G	T	G
633	1385379	T	C	C	.	A	C
634	1385552	T	G	G	G	A	G
635	1386011	G	A	T	T	A	T
636	1389085	G	C	A	A	.	A
637	1390266	G	T	C	C	T	.
638	1393601	A	.	G	G	G	T
639	1395071	A	C	C	C	C	G
640	1400289	G	A	A	C	A	.
641	1409903	G	C	T	C	C	C
642	1411568	G	A	.	C	A	A
643	1438043	C	A	T	.	A	A
644	1438250	A	C	G	G	.	G
645	1440485	T	C	.	G	G	C
646	1445351	A	C	C	G	C	C
647	1445357	A	G	G	T	G	G
648	1445387	A	G	G	C	G	G
649	1474029	C	G	A	A	A	A
650	1474784	G	T	.	T	C	T
651	1474880	G	T	C	T	C	T
652	1475422	G	C	T	C	.	C
653	1475761	G	T	T	T	.	C
654	1476522	G	T	C	T	.	T
655	1477695	C	T	.	T	T	A
656	1478295	C	A	.	G	G	G
657	1479263	G	.	C	T	T	T
658	1481602	A	C	.	G	C	C
659	1481655	A	C	T	T	C	T
660	1481718	A	T	C	C	C	C
661	1482687	A	C	T	.	T	C
662	1483456	T	C	C	C	G	C
663	1484227	C	G	G	G	T	G
664	1485142	A	C	T	T	T	C
665	1486756	G	T	T	A	T	T
666	1488192	T	C	C	.	A	C
667	1489404	T	.	G	A	G	G
668	1502699	G	.	T	T	T	A
669	1509023	A	.	C	C	T	C
670	1510680	A	.	C	C	C	T
671	1515241	C	.	G	A	G	G
672	1516042	C	.	A	A	T	T
673	1518278	A	.	T	T	T	C
674	1518739	A	.	T	T	C	T
675	1524149	C	.	A	A	A	G
676	1526645	A	.	T	T	C	T
677	1533534	A	C	C	.	T	T
678	1535013	T	A	.	A	G	A
679	1536066	G	T	A	.	T	A
680	1536351	G	T	.	T	C	C
681	1536827	G	A	.	T	A	T
682	1536829	A	G	.	T	G	T
683	1540818	T	A	.	C	A	C
684	1542762	G	C	.	C	C	T
685	1542882	A	T	C	C	T	C
686	1553026	A	C	G	.	C	C
687	1554185	C	A	A	G	A	A
688	1556412	A	C	C	C	T	.
689	1556435	G	T	T	T	T	A
690	1556975	A	T	C	C	T	T
691	1557196	C	A	A	G	.	A
692	1564354	G	T	C	C	C	C
693	1564522	G	C	.	T	C	C
694	1566775	C	T	T	T	.	G
695	1567431	T	C	G	C	C	C
696	1567600	G	T	T	T	C	T
697	1567606	A	G	C	C	.	G
698	1568140	G	C	C	C	T	C
699	1572169	C	T	.	T	T	A
700	1582093	A	C	.	C	T	C
701	1583280	A	G	G	C	G	G
702	1583758	G	A	A	A	T	A
703	1584143	A	T	C	C	C	C
704	1585275	T	A	A	G	A	A
705	1587300	C	G	.	G	T	G
706	1590823	A	C	G	C	C	C
707	1590884	T	G	.	A	A	A
708	1607277	T	A	G	G	G	G
709	1607495	A	T	C	T	C	.
710	1610838	A	T	T	T	C	T
711	1615679	T	G	C	C	C	G
712	1620376	T	A	G	G	A	.
713	1620811	C	A	.	G	A	A
714	1621799	A	G	G	C	G	G
715	1622369	C	A	.	A	T	G
716	1622480	G	C	.	T	A	A
717	1624658	A	G	T	G	.	G
718	1625459	A	C	T	.	C	C
719	1626343	C	A	.	T	A	A
720	1626562	T	C	C	A	C	C
721	1629996	T	G	A	G	G	G
722	1630173	C	A	.	A	T	A
723	1631608	C	A	.	T	A	A
724	1632019	T	C	G	G	G	C
725	1643327	A	C	T	T	C	C
726	1658896	C	A	.	T	T	A
727	1660846	A	.	C	T	G	G
728	1664028	C	A	.	T	T	A
729	1665593	A	T	.	T	T	G
730	1672226	T	G	.	A	G	G
731	1673439	T	A	.	A	G	A
732	1680489	C	.	T	T	A	A
733	1686103	A	C	C	C	T	C
734	1690397	T	G	G	G	A	A
735	1691318	A	T	G	G	G	G
736	1693937	C	A	T	.	A	T
737	1696377	G	C	C	T	C	C
738	1696383	A	G	T	G	G	.
739	1696389	A	G	T	T	G	.
740	1697162	T	G	A	A	A	G
741	1701215	T	C	A	C	C	A
742	1704690	G	A	.	A	T	A
743	1712471	T	A	.	G	G	G
744	1713275	T	C	A	C	.	C
745	1718805	C	T	A	A	.	T
746	1723353	T	G	G	G	G	A
747	1725680	T	C	.	C	G	C
748	1726409	T	C	.	C	G	C
749	1727738	C	G	.	T	T	G
750	1736002	T	C	C	C	G	C
751	1738629	C	T	T	G	T	T
752	1739655	G	C	.	C	A	C
753	1740927	T	G	A	G	G	A
754	1741994	G	C	C	.	C	T
755	1745145	A	C	.	C	C	T
756	1749908	T	C	.	C	A	C
757	1758351	T	A	.	G	A	A
758	1758795	A	T	G	G	G	.
759	1759711	T	A	.	C	A	A
760	1761081	C	G	G	G	A	G
761	1761507	G	T	T	A	.	T
762	1762723	C	T	T	T	A	T
763	1765465	T	G	.	A	A	C
764	1765564	G	C	.	T	C	C
765	1767270	A	T	.	C	T	T
766	1767387	C	G	G	G	.	T
767	1767504	C	G	A	.	G	A
768	1767549	A	T	T	.	T	C
769	1774040	T	G	A	A	A	G
770	1776999	A	T	T	C	C	.
771	1779101	C	G	.	T	G	G
772	1779143	A	T	.	C	T	T
773	1783930	G	A	A	A	A	T
774	1783966	A	T	T	T	T	G
775	1784626	A	T	.	G	G	G
776	1785136	T	G	.	C	C	G
777	1789560	A	C	T	.	C	C
778	1789988	G	T	T	.	C	T
779	1791411	C	G	T	G	G	G
780	1792408	C	G	A	A	A	G
781	1803073	T	C	.	C	A	C
782	1803088	C	A	T	T	T	T
783	1803544	C	A	.	A	G	A
784	1804976	A	C	C	T	C	C
785	1808272	T	G	A	A	G	G
786	1811662	T	G	.	A	G	G
787	1815057	G	T	T	T	C	T
788	1815060	G	T	T	T	C	T
789	1816431	A	C	T	.	C	C
790	1818213	A	G	G	.	C	G
791	1819106	G	A	.	T	T	T
792	1823751	G	A	A	A	C	A
793	1823763	A	T	C	C	.	C
794	1826060	T	C	.	A	C	C
795	1827354	G	T	.	T	C	T
796	1827369	A	T	C	C	C	T
797	1829063	T	G	G	G	G	A
798	1830739	T	A	G	G	G	G
799	1834709	T	C	C	A	C	A
800	1836504	G	A	T	T	T	T
801	1837907	T	C	G	C	C	C
802	1838057	G	A	A	A	A	T
803	1838276	T	C	C	G	C	C
804	1839118	G	C	T	C	C	C
805	1839181	A	T	G	T	G	T
806	1840204	T	C	A	C	C	C
807	1841107	G	A	C	C	C	C
808	1843066	G	A	.	C	A	A
809	1847232	G	A	C	C	C	C
810	1847280	C	G	G	G	G	A
811	1852399	A	G	G	.	G	T
812	1852708	A	C	G	G	G	C
813	1852912	T	G	A	G	G	G
814	1853245	T	G	C	.	C	G
815	1857053	A	T	.	G	T	T
816	1857608	A	C	.	G	G	C
817	1864854	A	T	C	C	C	.
818	1867318	G	T	C	C	C	C
819	1870392	A	G	.	T	G	G
820	1873789	A	T	T	.	T	G
821	1874750	G	C	C	C	C	T
822	1876302	A	G	G	G	G	T
823	1876779	T	G	G	A	G	G
824	1882400	C	G	G	G	T	G
825	1888544	T	C	C	.	A	C
826	1888637	T	C	.	G	C	C
827	1888700	G	A	T	.	A	A
828	1888835	C	A	.	G	A	A
829	1889345	T	A	.	C	A	A
830	1890695	A	T	T	T	T	C
831	1890701	A	G	G	G	G	T
832	1891061	A	.	G	T	G	G
833	1891463	A	G	.	G	G	T
834	1891889	A	T	.	C	T	T
835	1891961	T	C	C	C	G	C
836	1891985	G	T	C	C	T	T
837	1891994	G	A	T	T	A	A
838	1895323	G	C	.	A	C	C
839	1905547	T	C	.	G	C	C
840	1907972	G	T	.	A	T	T
841	1913572	G	C	.	A	C	C
842	1917199	A	G	G	.	G	C
843	1918475	A	T	T	C	T	T
844	1920606	T	C	A	A	A	C
845	1928911	G	T	.	C	T	T
846	1933828	G	T	A	A	A	T
847	1937260	C	T	A	T	T	.
848	1942425	A	T	C	.	C	T
849	1943192	T	C	C	.	A	C
850	1946136	T	A	G	.	A	A
851	1946936	A	C	C	G	G	C
852	1947690	T	G	A	.	G	C
853	1951778	C	T	T	T	G	T
854	1962892	T	C	.	G	C	C
855	1963197	T	C	.	G	C	G
856	1964088	G	C	.	C	C	A
857	1978322	A	C	G	G	C	G
858	1979938	T	G	A	G	G	G
859	1984821	G	C	.	A	C	A
860	1985598	T	C	A	A	C	A
861	1985616	G	A	.	A	A	T
862	1988107	T	A	C	.	A	C
863	1990175	G	A	A	A	A	T
864	1992611	C	T	G	T	G	.
865	1993492	G	C	.	A	A	A
866	1997296	T	C	C	.	A	C
867	1998117	C	A	T	T	A	A
868	2002290	A	C	G	G	G	G
869	2002314	C	G	A	G	G	G
870	2002317	C	A	G	A	A	A
871	2003157	T	C	G	C	C	.
872	2003178	G	C	C	T	C	T
873	2003247	C	G	A	A	G	.
874	2003301	A	C	G	C	C	C
875	2003331	C	A	A	A	G	A
876	2003415	C	A	G	.	A	A
877	2006881	C	G	A	.	A	G
878	2006947	G	T	T	.	T	A
879	2007178	G	A	C	A	A	C
880	2007559	A	C	C	T	C	C
881	2008324	C	A	G	G	G	A
882	2010270	T	G	.	A	A	A
883	2014371	C	A	T	A	A	.
884	2019300	C	T	A	T	T	T
885	2025359	C	G	T	T	G	G
886	2027433	A	T	.	G	T	T
887	2035420	T	A	G	G	A	.
888	2035596	A	C	G	G	C	G
889	2041390	T	A	C	C	C	C
890	2043277	G	T	C	.	C	C
891	2049680	G	A	A	.	A	T
892	2050208	T	G	G	A	G	.
893	2050323	G	A	A	C	A	.
894	2051255	T	A	A	C	A	.
895	2051537	C	A	A	.	A	T
896	2051588	C	A	A	T	A	.
897	2052609	T	A	A	.	C	C
898	2053390	C	A	A	A	A	T
899	2053439	T	C	C	G	C	.
900	2055258	C	T	T	A	T	.
901	2055399	A	T	T	G	T	G
902	2056146	C	T	T	.	T	A
903	2062082	A	T	T	C	T	T
904	2062357	T	G	G	.	G	A
905	2062649	C	G	G	A	G	A
906	2063049	T	G	G	A	G	G
907	2080280	G	C	A	C	C	C
908	2082686	G	C	.	C	C	T
909	2090779	T	C	C	A	C	C
910	2092293	G	T	C	T	T	C
911	2093956	C	T	T	.	G	T
912	2093962	T	A	A	.	C	A
913	2094202	C	A	.	T	A	T
914	2096149	C	T	A	.	T	T
915	2097627	T	.	C	C	G	C
916	2097630	G	.	C	C	T	C
917	2098161	T	.	C	A	C	C
918	2098397	T	C	C	C	C	A
919	2098399	T	C	A	G	A	G
920	2099059	C	T	G	G	G	G
921	2099098	A	C	C	C	T	C
922	2100000	T	A	A	A	C	A
923	2100870	C	A	A	G	A	.
924	2100987	T	A	G	A	A	A
925	2113497	G	T	T	T	C	T
926	2113557	G	T	T	A	T	.
927	2114256	T	A	.	A	G	A
928	2114652	A	C	G	G	.	G
929	2114658	A	G	G	T	T	G
930	2115444	G	A	A	.	T	A
931	2115985	G	A	A	.	A	T
932	2116663	G	A	A	A	.	T
933	2116744	G	C	T	A	C	C
934	2116903	T	G	A	.	G	G
935	2117925	C	T	G	G	.	G
936	2117973	C	A	.	T	T	T
937	2118306	G	.	T	A	A	A
938	2119787	T	C	C	A	C	C
939	2120184	A	G	G	T	.	G
940	2123951	A	G	G	C	.	G
941	2124248	C	A	A	T	A	.
942	2127769	T	A	A	A	G	A
943	2131864	A	C	C	G	C	G
944	2132322	G	C	T	T	T	T
945	2134804	C	A	G	A	A	A
946	2135814	C	A	A	.	T	A
947	2135901	A	C	C	T	C	.
948	2144894	G	T	T	T	T	A
949	2145551	G	C	.	T	T	C
950	2147073	C	A	G	G	G	G
951	2148102	A	T	G	G	G	.
952	2148714	T	G	.	G	C	G
953	2148909	T	G	G	.	G	A
954	2151873	A	C	.	C	C	G
955	2152835	C	A	G	G	A	G
956	2152838	A	G	C	.	G	C
957	2154495	T	A	C	C	A	A
958	2154606	G	C	C	T	T	C
959	2154852	A	C	C	C	T	C
960	2155937	A	G	.	T	G	T
961	2157206	A	C	G	G	G	G
962	2158127	G	T	T	T	A	T
963	2158655	T	C	G	.	C	C
964	2158820	G	A	A	C	A	A
965	2159039	C	.	G	G	A	G
966	2161946	A	C	G	G	.	G
967	2162507	C	G	T	T	T	T
968	2163415	T	G	C	C	G	C
969	2163418	C	G	.	T	G	T
970	2163421	T	A	C	.	A	C
971	2164129	T	A	C	C	C	A
972	2164569	G	C	.	A	C	C
973	2165033	G	A	.	A	C	A
974	2168052	C	T	G	G	G	G
975	2168879	T	G	G	G	A	G
976	2169792	T	C	C	C	C	G
977	2172346	G	T	A	A	T	A
978	2173236	G	A	.	C	C	C
979	2173619	T	A	.	C	A	C
980	2175407	A	G	G	G	T	G
981	2175575	G	T	A	A	T	.
982	2177250	T	G	G	C	.	G
983	2177788	A	G	.	C	G	C
984	2177791	A	G	.	G	T	G
985	2180703	A	T	C	.	T	T
986	2180742	G	A	.	A	T	A
987	2185065	A	C	.	T	C	T
988	2187115	G	C	C	.	T	C
989	2187313	T	A	.	G	G	A
990	2187314	C	G	.	A	A	G
991	2187464	T	C	A	.	C	A
992	2188637	T	C	C	G	C	C
993	2189411	C	A	.	T	A	A
994	2190656	T	C	.	A	C	C
995	2191121	A	T	T	G	T	T
996	2191187	T	A	C	A	.	A
997	2191421	T	C	C	A	.	C
998	2192016	A	C	.	T	C	C
999	2192166	T	C	.	A	C	C
1000	2193713	T	G	G	G	A	G
1001	2193716	G	T	A	A	.	T
1002	2195358	A	C	T	C	C	C
1003	2195622	C	A	A	A	T	G
1004	2195937	C	G	G	G	A	G
1005	2196030	T	C	A	C	.	C
1006	2198936	T	G	.	C	A	A
1007	2199381	G	C	.	C	C	T
1008	2199813	A	G	.	G	G	C
1009	2200083	C	A	.	T	T	T
1010	2200092	A	T	T	.	C	C
1011	2200473	G	A	.	T	A	A
1012	2201391	C	A	.	A	T	A
1013	2201842	T	A	A	A	G	A
1014	2202462	G	A	A	T	A	T
1015	2202486	C	G	G	A	A	G
1016	2203579	T	A	G	G	A	G
1017	2204823	C	G	A	A	G	G
1018	2204853	T	C	C	C	A	C
1019	2206204	G	T	T	A	T	T
1020	2206318	G	A	A	A	C	.
1021	2206501	C	A	G	G	A	A
1022	2206948	T	C	A	A	A	C
1023	2207743	A	C	T	T	T	T
1024	2209073	A	G	.	T	T	T
1025	2209639	G	A	T	T	T	T
1026	2209822	C	T	T	T	A	A
1027	2210623	A	T	T	G	T	T
1028	2210641	A	T	T	G	T	T
1029	2210728	A	G	T	T	G	G
1030	2211707	A	T	T	G	T	T
1031	2211708	A	C	C	C	C	T
1032	2211879	A	T	.	C	T	C
1033	2212702	T	G	A	A	A	A
1034	2212741	G	A	A	A	A	T
1035	2214369	C	A	A	G	A	A
1036	2216631	T	C	C	C	A	C
1037	2218630	A	G	T	T	T	.
1038	2218837	A	G	.	G	G	C
1039	2219299	G	C	.	A	C	C
1040	2219314	C	T	.	G	T	T
1041	2219320	C	A	.	T	A	A
1042	2219887	A	C	.	T	C	C
1043	2219980	A	G	.	C	C	G
1044	2222352	A	C	G	G	G	G
1045	2222412	C	.	T	T	T	A
1046	2234692	A	G	G	.	G	T
1047	2235082	A	T	G	G	G	G
1048	2237505	A	T	.	T	T	C
1049	2237538	A	T	.	C	T	T
1050	2239035	G	C	T	T	T	T
1051	2251960	A	C	T	.	T	C
1052	2251972	A	G	C	.	C	G
1053	2251984	G	T	C	.	C	T
1054	2252023	T	C	G	.	G	C
1055	2253477	T	G	A	A	.	A
1056	2254101	C	T	T	.	A	T
1057	2254680	G	C	A	A	A	.
1058	2257579	T	G	G	A	A	G
1059	2257585	A	C	C	C	T	C
1060	2257600	T	G	G	.	A	G
1061	2257612	G	T	T	.	A	T
1062	2257615	C	G	G	.	T	G
1063	2257729	G	C	A	A	.	C
1064	2257771	G	A	A	A	T	.
1065	2258143	C	A	A	A	G	A
1066	2258912	C	G	G	G	T	G
1067	2259132	G	A	.	A	T	A
1068	2265083	G	T	.	T	T	C
1069	2269537	A	G	G	G	T	G
1070	2273344	T	G	.	A	G	G
1071	2274079	G	C	A	A	A	A
1072	2274085	C	T	T	T	T	A
1073	2275120	G	T	T	T	C	T
1074	2276037	T	A	.	G	A	A
1075	2279248	T	A	.	G	G	G
1076	2279332	T	C	G	C	C	G
1077	2279995	A	C	.	T	C	C
1078	2280193	C	G	.	G	A	G
1079	2280775	T	A	G	.	G	G
1080	2281045	A	C	T	.	C	C
1081	2281669	G	T	.	T	C	T
1082	2283690	G	A	C	A	A	A
1083	2286311	C	T	T	G	A	T
1084	2288556	C	T	A	A	A	A
1085	2288742	T	G	.	G	C	G
1086	2291637	A	C	G	G	.	C
1087	2293135	G	C	C	C	T	C
1088	2294617	T	G	G	C	G	G
1089	2300960	T	G	G	G	A	G
1090	2304210	A	C	C	C	C	G
1091	2306939	A	G	.	G	C	G
1092	2310181	T	A	.	A	G	A
1093	2310659	A	G	.	T	G	G
1094	2310806	A	C	.	G	G	G
1095	2312174	G	A	A	T	T	A
1096	2312432	C	A	T	T	G	T
1097	2312606	T	G	.	C	C	C
1098	2315320	G	C	.	C	T	C
1099	2332720	A	T	.	G	G	G
1100	2332756	G	A	A	.	T	A
1101	2333146	T	A	A	A	G	G
1102	2335862	T	C	C	C	A	C
1103	2338683	T	G	.	A	G	G
1104	2340199	C	G	A	A	G	A
1105	2343828	G	A	.	T	A	T
1106	2343990	A	G	G	G	C	G
1107	2344229	A	T	T	T	G	T
1108	2344587	A	C	C	C	T	C
1109	2348654	A	C	C	.	C	G
1110	2348776	G	T	.	C	T	C
1111	2349877	C	A	T	T	.	T
1112	2349880	T	G	A	G	.	G
1113	2350325	C	A	A	A	A	G
1114	2354420	A	G	T	.	G	G
1115	2363076	A	G	G	G	G	T
1116	2367526	T	.	C	C	A	C
1117	2372002	G	A	C	C	C	A
1118	2374515	C	G	G	G	A	G
1119	2374563	A	G	C	C	G	G
1120	2374860	C	A	G	A	A	G
1121	2375234	T	A	C	C	A	C
1122	2375597	T	G	A	.	G	G
1123	2376217	C	T	G	G	.	T
1124	2377563	T	A	.	G	G	G
1125	2390198	G	.	T	T	A	T
1126	2392295	G	T	A	T	.	T
1127	2394276	G	C	C	C	T	C
1128	2397898	C	T	.	A	T	A
1129	2398647	A	C	T	.	C	C
1130	2398693	T	A	.	C	A	C
1131	2399812	A	G	.	G	G	C
1132	2400668	C	A	G	G	G	A
1133	2400953	T	A	G	G	C	G
1134	2401133	A	C	T	T	C	C
1135	2405605	T	G	G	A	G	G
1136	2405611	A	C	.	T	C	C
1137	2408924	C	A	A	.	A	G
1138	2409011	A	T	T	G	T	G
1139	2418790	T	G	G	G	A	G
1140	2421160	A	C	C	C	C	T
1141	2424438	T	A	G	C	G	G
1142	2427438	C	G	A	G	G	G
1143	2431238	A	C	.	G	G	G
1144	2434133	G	A	C	.	A	A
1145	2434136	C	T	A	.	T	T
1146	2434205	A	T	G	.	G	T
1147	2435415	T	C	C	A	C	C
1148	2435798	A	C	C	.	T	C
1149	2437132	G	A	A	T	A	.
1150	2437255	G	T	C	.	C	T
1151	2437498	C	G	.	G	G	T
1152	2437654	A	G	T	.	G	G
1153	2442510	G	C	.	A	C	C
1154	2443206	G	T	.	T	T	A
1155	2443969	A	G	G	.	C	G
1156	2444299	C	G	A	.	G	A
1157	2445120	T	C	A	A	C	A
1158	2448884	G	A	A	.	C	A
1159	2449067	C	A	A	G	A	A
1160	2449106	G	A	T	A	A	A
1161	2449127	C	G	G	G	A	G
1162	2458350	A	T	.	T	T	G
1163	2459543	A	T	.	G	T	T
1164	2459954	T	C	C	.	A	A
1165	2460002	T	G	G	A	G	G
1166	2460017	A	T	T	G	G	T
1167	2460218	C	G	G	A	A	G
1168	2460389	A	.	G	G	T	G
1169	2460589	A	T	G	G	.	T
1170	2463829	A	T	T	C	.	T
1171	2463877	A	G	G	C	.	G
1172	2463888	C	G	G	A	.	G
1173	2463956	G	C	A	A	.	C
1174	2464426	A	C	.	T	C	T
1175	2464570	A	T	.	C	C	T
1176	2485120	T	A	C	.	A	A
1177	2485312	C	A	T	.	A	T
1178	2485456	A	T	.	C	C	C
1179	2486404	C	A	.	A	A	T
1180	2487189	G	C	.	T	C	C
1181	2493313	A	G	.	G	C	C
1182	2493314	T	C	.	C	G	G
1183	2494811	T	A	.	A	A	G
1184	2494922	G	T	C	C	C	T
1185	2497495	A	T	C	C	T	T
1186	2497807	T	A	G	G	G	G
1187	2499411	T	A	C	C	.	C
1188	2500128	A	T	C	C	T	T
1189	2503148	G	.	T	T	A	T
1190	2503589	T	A	G	G	G	G
1191	2503646	A	G	.	C	G	G
1192	2504639	T	G	C	G	.	C
1193	2505425	A	G	.	C	C	C
1194	2507058	A	C	C	.	T	T
1195	2507112	G	T	C	.	C	T
1196	2508845	C	A	.	T	T	T
1197	2511804	A	C	G	G	C	G
1198	2513554	C	T	.	A	A	A
1199	2513629	T	G	.	A	G	G
1200	2516117	T	G	.	G	A	G
1201	2518137	G	T	A	A	A	A
1202	2519064	A	G	.	G	T	G
1203	2529772	G	C	.	A	A	A
1204	2529958	T	G	.	A	G	G
1205	2536473	T	G	A	G	G	A
1206	2539038	G	C	A	A	C	A
1207	2540269	G	T	C	.	C	T
1208	2540599	A	G	G	.	C	C
1209	2540915	C	G	.	G	G	A
1210	2541745	A	G	G	.	C	G
1211	2541844	C	G	G	A	G	G
1212	2542075	A	C	C	T	C	C
1213	2542498	G	A	T	T	A	T
1214	2542515	G	C	.	A	C	A
1215	2542740	G	T	T	T	C	T
1216	2542776	A	G	G	G	C	G
1217	2544060	C	A	.	A	A	T
1218	2544075	A	G	.	T	G	G
1219	2544902	T	G	A	A	.	A
1220	2545961	G	.	T	T	C	T
1221	2546156	T	C	.	A	C	C
1222	2547293	G	A	A	A	A	C
1223	2547899	C	A	.	A	G	A
1224	2548004	C	A	A	G	A	A
1225	2553413	G	T	T	T	A	A
1226	2553554	G	C	T	C	C	C
1227	2553584	T	G	G	G	G	A
1228	2553884	G	T	T	T	A	T
1229	2553926	A	.	C	C	C	T
1230	2554400	A	C	G	G	G	G
1231	2554823	G	A	.	T	A	T
1232	2556068	T	A	.	A	A	C
1233	2556107	T	A	G	G	A	A
1234	2566030	C	A	A	T	A	A
1235	2566669	T	G	.	A	G	A
1236	2569188	A	G	.	G	G	C
1237	2570714	G	T	A	.	T	T
1238	2570993	G	A	.	A	A	T
1239	2572807	C	A	.	T	A	T
1240	2573062	A	T	.	T	T	G
1241	2573964	C	A	.	T	A	A
1242	2575590	T	A	G	G	A	A
1243	2576200	A	G	G	G	C	.
1244	2576566	C	A	T	T	A	T
1245	2577043	A	G	.	T	T	G
1246	2578189	T	A	G	G	G	G
1247	2579956	C	T	.	A	T	T
1248	2579977	G	A	.	T	T	A
1249	2582535	T	A	A	A	.	C
1250	2584471	C	G	.	G	T	G
1251	2585232	A	T	.	C	T	C
1252	2588485	T	G	A	G	G	G
1253	2591540	C	A	T	T	T	.
1254	2594615	A	G	G	C	.	G
1255	2594774	A	C	.	C	C	T
1256	2595590	G	C	C	.	C	T
1257	2602897	A	T	C	C	.	T
1258	2605590	T	C	A	C	.	C
1259	2607024	C	A	T	A	.	A
1260	2619585	C	G	G	.	G	A
1261	2620321	A	G	T	.	G	G
1262	2620947	C	G	.	A	A	A
1263	2629683	T	C	.	G	C	C
1264	2631498	C	T	A	.	A	T
1265	2634927	T	A	C	C	A	A
1266	2647272	G	T	T	T	A	.
1267	2647962	G	C	C	T	C	C
1268	2649249	A	G	G	G	G	C
1269	2653929	T	.	G	C	G	G
1270	2655873	T	G	G	G	C	C
1271	2661121	A	C	.	G	C	C
1272	2661608	A	G	C	C	.	C
1273	2664083	C	G	G	T	G	.
1274	2673375	A	T	.	T	C	T
1275	2676364	T	G	.	A	G	G
1276	2678092	C	A	A	T	A	A
1277	2678990	C	G	A	.	A	G
1278	2680505	G	C	A	.	C	A
1279	2683321	T	G	A	A	A	G
1280	2683327	C	T	A	T	.	T
1281	2687346	G	A	.	A	A	C
1282	2692514	A	T	.	T	T	G
1283	2694191	A	G	G	T	G	G
1284	2695001	A	C	T	.	T	T
1285	2695091	G	A	T	.	T	T
1286	2698998	A	T	G	G	T	G
1287	2700436	C	A	.	A	A	T
1288	2700517	G	T	.	T	T	C
1289	2700924	A	T	C	C	C	C
1290	2700951	G	T	T	T	T	A
1291	2701181	T	G	A	A	A	A
1292	2702868	T	C	G	.	C	C
1293	2703195	C	A	A	.	A	T
1294	2706747	A	C	C	C	G	C
1295	2714255	T	A	.	C	C	A
1296	2714593	G	.	T	T	A	T
1297	2714703	A	G	G	G	G	T
1298	2714880	A	T	G	G	G	G
1299	2714973	G	T	A	.	A	T
1300	2715968	T	C	C	G	.	C
1301	2720540	A	C	G	.	G	G
1302	2721572	T	C	.	G	C	C
1303	2732464	T	A	G	.	A	A
1304	2734538	C	G	A	G	G	G
1305	2734771	C	T	A	T	A	T
1306	2734936	T	C	.	C	A	C
1307	2741274	G	T	.	T	T	C
1308	2741317	C	A	.	A	A	T
1309	2742940	A	G	G	G	G	T
1310	2744113	C	A	G	G	G	G
1311	2747565	T	A	.	G	A	G
1312	2752904	A	C	.	T	T	C
1313	2755117	C	T	.	T	T	A
1314	2755583	T	G	.	G	G	A
1315	2782415	A	C	T	C	.	T
1316	2785938	G	A	C	C	.	C
1317	2786828	T	A	G	G	.	G
1318	2790347	C	G	G	T	G	G
1319	2791413	G	A	T	T	T	T
1320	2791581	C	G	T	T	T	.
1321	2791614	C	T	.	T	A	T
1322	2792244	C	.	A	A	A	T
1323	2793868	T	A	A	.	G	G
1324	2794185	T	A	A	.	A	C
1325	2795032	T	A	A	A	C	A
1326	2795047	C	G	G	G	A	G
1327	2795449	A	G	C	C	G	G
1328	2796081	G	T	A	T	T	.
1329	2798818	G	A	T	T	A	T
1330	2798928	C	A	T	T	A	T
1331	2801030	T	G	A	.	G	A
1332	2805786	C	G	T	.	G	G
1333	2815840	T	C	.	C	C	G
1334	2820707	G	A	A	C	A	.
1335	2821427	C	A	A	A	G	A
1336	2825130	T	G	G	G	A	A
1337	2825319	C	T	A	T	T	T
1338	2827538	A	.	G	G	T	G
1339	2828138	G	T	T	A	T	A
1340	2828533	A	G	.	G	T	G
1341	2831981	A	G	.	T	T	G
1342	2832116	A	T	.	C	C	C
1343	2835507	C	A	A	.	A	T
1344	2835626	T	A	G	A	A	A
1345	2835800	T	C	C	C	A	A
1346	2841076	T	G	A	A	G	A
1347	2841085	T	C	G	G	G	G
1348	2841157	A	T	C	C	C	C
1349	2842565	A	C	.	T	C	C
1350	2845374	A	T	T	C	T	T
1351	2847260	C	.	G	A	G	G
1352	2848573	C	A	A	.	G	A
1353	2849727	C	G	T	T	G	G
1354	2852456	A	T	T	.	G	T
1355	2852807	T	G	C	G	C	C
1356	2852834	A	G	.	G	T	G
1357	2853107	T	A	.	C	C	C
1358	2853493	A	C	T	C	C	C
1359	2856305	C	A	.	T	A	T
1360	2857617	T	G	G	.	A	G
1361	2857746	G	T	C	.	C	C
1362	2859084	G	A	T	T	T	A
1363	2859588	T	C	G	C	C	C
1364	2859975	G	A	C	C	C	A
1365	2870783	C	G	G	G	A	G
1366	2874691	A	T	G	G	.	G
1367	2877468	T	G	C	C	C	.
1368	2877516	C	A	A	G	A	A
1369	2877534	T	G	A	A	A	A
1370	2887485	C	.	A	A	T	A
1371	2889074	T	A	.	G	G	G
1372	2889242	G	C	.	C	C	T
1373	2889659	T	G	.	G	G	A
1374	2889833	C	G	G	T	.	G
1375	2890375	A	C	C	C	T	C
1376	2892833	G	T	T	T	.	A
1377	2892899	C	G	G	G	A	G
1378	2893061	C	T	G	G	G	G
1379	2895012	A	T	.	T	C	C
1380	2895336	C	G	G	.	T	G
1381	2895348	C	G	.	T	G	T
1382	2895372	T	A	.	A	C	A
1383	2895666	A	G	.	G	C	G
1384	2896048	A	C	.	G	G	G
1385	2896893	G	C	T	C	T	C
1386	2899050	A	G	G	.	G	T
1387	2902390	T	G	.	G	A	G
1388	2902636	A	.	G	G	C	G
1389	2902807	T	G	C	.	G	G
1390	2903191	C	A	G	A	A	A
1391	2903343	T	A	.	C	C	C
1392	2911855	G	T	.	A	A	A
1393	2913094	A	C	C	T	C	C
1394	2914524	G	A	A	A	C	A
1395	2914656	A	T	T	T	T	C
1396	2916661	A	C	C	C	T	C
1397	2917960	A	G	.	G	C	G
1398	2919778	A	G	.	T	G	G
1399	2919946	G	C	A	.	A	A
1400	2924616	T	A	.	G	G	G
1401	2924623	T	A	.	G	G	A
1402	2930460	A	C	T	.	C	T
1403	2931120	G	T	A	.	T	T
1404	2939928	G	C	.	T	C	C
1405	2943852	T	C	.	A	C	C
1406	2945096	C	A	.	A	G	A
1407	2953676	T	A	.	A	G	A
1408	2954534	T	C	G	G	C	C
1409	2956338	A	T	T	.	C	T
1410	2957424	G	C	A	A	C	A
1411	2957772	T	G	A	A	G	G
1412	2958036	A	C	C	T	C	C
1413	2962930	T	G	C	G	G	G
1414	2963636	C	A	A	A	A	T
1415	2972911	T	G	.	A	G	G
1416	2975685	C	G	A	G	G	G
1417	2981238	C	G	G	G	G	A
1418	2981253	G	A	C	C	A	.
1419	2984327	A	T	.	G	T	T
1420	2987156	C	T	A	T	.	T
1421	2991462	C	T	T	A	.	T
1422	2993533	A	G	G	C	.	G
1423	2999974	T	C	.	A	A	C
1424	3000052	C	T	.	G	G	T
1425	3001298	G	T	.	A	T	A
1426	3002905	A	T	.	T	G	T
1427	3004278	C	.	T	A	A	A
1428	3006969	G	C	.	A	C	C
1429	3006978	G	C	.	C	T	C
1430	3010429	A	C	C	C	T	C
1431	3011736	T	C	C	C	C	A
1432	3012003	T	C	C	C	A	C
1433	3015781	G	T	A	A	A	A
1434	3016722	T	G	G	.	A	A
1435	3018336	G	T	C	C	T	T
1436	3021462	A	T	.	C	T	T
1437	3027891	T	G	C	C	C	C
1438	3028174	T	.	C	C	A	C
1439	3032230	G	A	A	.	C	A
1440	3032428	A	C	C	.	G	C
1441	3034863	G	C	C	A	C	C
1442	3036745	A	G	T	G	G	.
1443	3037339	T	G	A	A	A	A
1444	3040378	C	G	.	A	G	G
1445	3044726	A	T	.	G	G	G
1446	3044729	A	G	.	G	T	G
1447	3046936	T	C	C	.	G	C
1448	3048382	T	G	A	A	G	C
1449	3048880	T	.	G	G	A	G
1450	3049463	A	G	T	.	G	G
1451	3050890	C	T	A	A	A	.
1452	3050901	C	G	T	T	T	G
1453	3052442	T	G	.	C	C	G
1454	3052693	A	G	C	.	G	G
1455	3053707	G	C	C	C	A	C
1456	3060529	T	G	A	A	A	.
1457	3068779	T	C	C	A	.	C
1458	3071403	T	G	A	A	G	A
1459	3074213	T	C	C	A	C	C
1460	3076464	A	C	C	T	C	C
1461	3076714	A	T	G	.	G	G
1462	3076815	A	G	G	.	C	G
1463	3078656	T	G	A	G	G	G
1464	3079959	T	A	.	C	C	A
1465	3080619	A	G	C	G	G	G
1466	3080865	G	.	A	A	C	C
1467	3083642	A	T	.	T	C	T
1468	3084577	A	G	G	.	G	T
1469	3085474	A	G	C	.	G	G
1470	3086538	A	T	C	C	T	C
1471	3089162	C	G	A	A	A	A
1472	3094604	A	.	C	C	C	G
1473	3095996	G	A	A	A	C	A
1474	3095999	A	G	C	C	C	G
1475	3096185	G	T	T	C	T	T
1476	3099578	A	G	.	G	G	T
1477	3099618	T	A	G	.	A	G
1478	3109349	C	A	.	G	A	A
1479	3109750	C	T	.	A	A	A
1480	3112085	A	C	G	.	C	C
1481	3112468	A	G	G	.	C	G
1482	3112808	C	A	G	.	A	G
1483	3115537	A	C	G	.	G	C
1484	3115543	T	G	G	.	A	G
1485	3116542	G	A	C	.	A	C
1486	3117346	C	A	T	.	A	A
1487	3117349	A	G	G	.	T	G
1488	3118513	G	A	A	.	T	A
1489	3119270	T	G	G	.	G	A
1490	3120986	C	A	A	.	G	A
1491	3125812	G	C	C	.	T	C
1492	3127557	G	C	T	.	C	T
1493	3127644	T	C	A	.	C	C
1494	3145389	A	C	T	C	C	C
1495	3153123	T	C	C	A	C	.
1496	3170867	T	A	A	A	C	.
1497	3171134	G	T	T	A	C	.
1498	3174809	A	G	G	G	C	.
1499	3178762	T	.	A	G	G	G
1500	3182033	A	.	G	C	G	C
1501	3193364	A	.	T	C	C	C
1502	3193367	G	.	C	A	A	A
1503	3194279	A	T	T	C	T	C
1504	3203126	A	.	C	G	G	G
1505	3203470	C	T	G	.	G	G
1506	3208476	C	G	.	G	G	T
1507	3209076	C	T	T	G	T	T
1508	3209785	C	T	T	A	T	T
1509	3210151	A	G	G	.	G	C
1510	3216617	C	A	G	.	A	A
1511	3216690	G	A	T	.	A	A
1512	3216723	G	T	T	.	T	A
1513	3230190	G	T	T	.	C	T
1514	3232012	C	T	T	A	A	T
1515	3232015	G	C	C	.	C	T
1516	3232243	A	G	.	G	G	C
1517	3232309	A	T	G	.	T	T
1518	3232342	G	C	C	.	T	T
1519	3233146	T	.	A	G	G	G
1520	3236857	A	.	C	G	G	C
1521	3237181	T	A	A	G	G	A
1522	3237937	T	A	A	A	A	G
1523	3239770	G	C	T	T	C	T
1524	3241229	A	T	T	T	C	T
1525	3246753	A	C	.	T	C	T
1526	3252091	T	A	A	A	A	C
1527	3252095	A	C	C	C	C	T
1528	3262578	A	.	T	G	T	T
1529	3267180	A	.	C	T	C	C
1530	3269209	T	A	A	C	.	A
1531	3269327	T	G	G	C	.	G
1532	3269330	G	T	T	A	.	T
1533	3272611	C	G	.	A	G	G
1534	3276097	G	A	T	T	T	.
1535	3278336	A	T	C	C	C	C
1536	3281313	T	C	C	C	C	A
1537	3281794	G	T	T	.	A	T
1538	3282164	G	C	C	C	A	C
1539	3282338	A	C	T	.	C	C
1540	3282922	G	A	C	.	A	C
1541	3293685	G	T	T	T	A	T
1542	3295145	A	C	.	T	C	C
1543	3297494	C	T	A	T	A	T
1544	3298334	T	C	G	G	C	A
1545	3299162	T	C	A	A	.	A
1546	3301892	T	C	C	.	C	A
1547	3302545	A	T	T	T	C	T
1548	3302857	A	G	G	G	G	C
1549	3304807	C	G	A	A	G	A
1550	3304860	C	T	G	.	T	T
1551	3305227	G	C	T	.	C	T
1552	3306586	A	G	.	G	T	G
1553	3306619	A	T	T	T	G	G
1554	3322892	G	A	.	C	A	A
1555	3324459	A	C	.	G	C	G
1556	3329730	T	A	G	.	G	G
1557	3335532	C	G	T	T	T	G
1558	3336651	A	G	G	.	G	C
1559	3342773	C	A	.	A	A	T
1560	3348788	C	A	.	T	A	A
1561	3349360	C	T	T	A	.	A
1562	3350794	C	G	A	G	G	G
1563	3357868	G	C	.	A	C	C
1564	3359713	C	A	.	G	G	G
1565	3359746	G	C	.	C	C	A
1566	3360556	G	T	A	T	.	T
1567	3367802	T	A	G	A	G	A
1568	3369155	A	C	T	T	C	C
1569	3370126	A	C	C	C	C	T
1570	3370455	C	T	T	A	.	T
1571	3373893	A	C	T	C	T	C
1572	3377727	G	.	A	T	T	T
1573	3382769	C	G	A	A	G	G
1574	3385303	A	T	C	.	T	C
1575	3385348	A	T	T	.	T	C
1576	3390574	G	C	A	C	C	C
1577	3391234	A	C	T	T	C	T
1578	3411718	G	A	.	C	A	A
1579	3414916	A	G	T	T	G	T
1580	3416346	T	C	.	A	C	C
1581	3416523	T	C	C	C	G	C
1582	3418566	T	A	G	G	A	A
1583	3419709	A	C	T	T	T	C
1584	3420949	A	C	.	C	T	C
1585	3422820	G	T	A	A	A	T
1586	3423086	A	T	.	G	G	G
1587	3431709	A	C	C	.	G	C
1588	3432988	G	A	T	.	A	C
1589	3432991	C	A	G	.	A	A
1590	3434453	A	C	T	T	T	T
1591	3436868	G	A	A	A	T	A
1592	3444849	G	T	T	T	C	T
1593	3474894	T	G	G	G	A	G
1594	3475213	T	A	G	A	A	A
1595	3475279	G	A	A	C	.	A
1596	3475282	T	A	A	G	.	A
1597	3478979	T	C	C	C	G	C
1598	3480766	C	A	A	G	A	A
1599	3485278	G	C	.	C	T	T
1600	3490250	A	T	G	G	G	T
1601	3491284	T	G	G	G	A	G
1602	3497461	C	G	G	G	A	G
1603	3498199	A	C	G	G	.	C
1604	3498406	A	C	G	G	C	.
1605	3499108	A	C	T	C	C	C
1606	3499270	G	C	.	A	C	C
1607	3508707	G	A	T	.	A	A
1608	3509718	T	A	G	.	G	G
1609	3512362	T	A	A	.	A	G
1610	3514333	G	C	C	C	A	C
1611	3518121	G	T	A	A	T	T
1612	3521829	C	T	.	A	T	T
1613	3525525	C	A	A	.	T	A
1614	3525545	C	G	T	.	T	G
1615	3539355	A	G	G	T	G	G
1616	3545785	A	T	T	C	T	T
1617	3545884	C	T	T	T	G	T
1618	3546306	G	C	C	C	T	C
1619	3548066	A	C	.	T	T	C
1620	3555655	C	A	G	G	A	A
1621	3555658	A	C	C	T	C	C
1622	3555778	G	A	T	T	A	A
1623	3555784	C	G	G	G	G	A
1624	3556064	A	G	T	.	G	G
1625	3556208	C	T	A	T	A	A
1626	3556355	A	G	G	G	G	C
1627	3556463	C	G	G	G	G	T
1628	3557811	T	G	.	G	A	G
1629	3558300	T	C	.	A	A	A
1630	3558921	C	T	.	T	T	G
1631	3558954	A	C	C	T	T	T
1632	3559347	T	G	.	G	A	G
1633	3562531	C	T	.	T	G	T
1634	3562831	C	G	A	G	G	G
1635	3563266	T	A	A	G	G	G
1636	3566180	A	T	.	G	G	G
1637	3576018	T	G	G	G	.	A
1638	3576303	T	G	G	G	A	G
1639	3577866	A	C	T	.	T	C
1640	3577989	C	A	G	A	A	A
1641	3578208	A	G	G	T	G	G
1642	3585777	T	A	G	G	.	G
1643	3586017	G	C	.	C	T	C
1644	3586308	G	T	.	T	C	C
1645	3586368	T	C	A	A	C	.
1646	3586380	C	G	T	G	G	T
1647	3586662	C	G	.	T	T	T
1648	3588980	G	A	.	C	A	C
1649	3589551	A	G	.	C	C	G
1650	3589554	A	G	.	C	G	G
1651	3593802	C	G	G	G	G	A
1652	3593844	T	A	A	A	G	A
1653	3594527	T	G	.	G	G	A
1654	3594794	T	C	.	A	C	A
1655	3595355	A	C	.	G	C	G
1656	3595972	C	.	G	A	A	G
1657	3596074	A	C	G	C	C	G
1658	3597237	C	T	T	.	T	A
1659	3598325	G	A	.	A	A	T
1660	3598648	T	C	A	.	C	C
1661	3599707	T	G	A	G	G	G
1662	3602331	C	G	A	A	G	G
1663	3603134	T	G	A	C	G	G
1664	3606122	C	T	G	G	T	T
1665	3607365	T	C	A	A	C	A
1666	3607473	T	C	C	A	A	A
1667	3608568	G	A	A	A	C	A
1668	3608910	G	T	.	T	C	A
1669	3609450	T	C	.	G	C	G
1670	3614161	T	C	.	C	A	A
1671	3615876	T	A	.	G	A	G
1672	3616289	A	T	C	C	T	C
1673	3617158	A	G	G	G	G	C
1674	3617955	T	C	.	C	G	C
1675	3626977	A	T	.	C	T	T
1676	3627052	T	G	.	A	A	A
1677	3627307	A	C	T	T	T	C
1678	3630270	T	G	G	.	G	C
1679	3630546	C	A	.	A	A	G
1680	3633660	C	T	A	T	.	T
1681	3634218	C	T	T	T	.	G
1682	3634232	T	G	A	G	.	G
1683	3634314	C	G	A	G	.	G
1684	3634315	A	T	G	T	.	T
1685	3634332	A	T	C	T	.	T
1686	3634609	T	G	C	G	.	G
1687	3636080	A	C	T	C	.	T
1688	3642372	T	C	G	C	C	C
1689	3642569	A	G	.	G	G	T
1690	3644073	A	C	C	T	C	C
1691	3644715	C	A	G	G	A	A
1692	3646294	T	A	.	C	A	A
1693	3647576	G	C	T	C	T	C
1694	3647874	A	G	G	T	G	.
1695	3647877	C	T	T	.	A	A
1696	3650771	A	.	G	T	T	G
1697	3651095	A	T	T	T	T	G
1698	3651118	A	G	.	G	T	G
1699	3651164	A	G	T	G	G	G
1700	3651457	T	A	.	A	C	A
1701	3653617	G	A	T	T	.	A
1702	3653776	T	G	A	A	.	G
1703	3653826	T	A	G	G	.	A
1704	3653832	C	A	G	G	.	A
1705	3654889	C	G	G	.	A	G
1706	3661367	G	T	C	.	T	C
1707	3662621	G	T	A	A	T	A
1708	3665193	A	C	G	.	C	G
1709	3665649	C	A	T	T	A	A
1710	3668688	T	A	C	C	C	C
1711	3669435	G	C	C	T	C	C
1712	3673610	A	G	G	G	C	G
1713	3675865	T	G	G	.	C	A
1714	3675886	T	C	C	.	G	C
1715	3676506	T	C	C	A	C	.
1716	3677679	T	G	A	A	A	A
1717	3684341	A	C	T	.	C	C
1718	3684611	G	A	.	A	T	A
1719	3693878	G	C	A	A	C	C
1720	3694835	C	G	A	A	A	G
1721	3704030	T	A	.	C	C	C
1722	3704483	G	C	.	C	C	A
1723	3705056	T	A	C	C	A	C
1724	3705167	A	G	C	G	G	G
1725	3705359	A	T	C	.	T	C
1726	3707079	T	A	A	G	A	G
1727	3707532	G	T	.	T	T	C
1728	3709504	A	C	C	T	T	C
1729	3711195	A	G	C	G	G	C
1730	3711678	C	G	G	G	A	G
1731	3713295	C	G	T	T	T	G
1732	3713298	A	.	C	C	C	T
1733	3713358	A	C	.	C	T	C
1734	3716179	G	A	A	.	A	T
1735	3723321	C	A	A	A	.	G
1736	3726136	A	C	.	T	C	C
1737	3726708	A	T	.	G	G	G
1738	3730343	C	G	G	G	A	G
1739	3732030	C	T	G	.	T	T
1740	3735521	A	G	G	G	G	C
1741	3739515	A	T	T	T	G	T
1742	3740457	T	A	G	G	G	.
1743	3743194	A	C	T	.	C	C
1744	3745502	C	T	T	.	G	T
1745	3748388	C	A	A	.	A	G
1746	3748876	A	C	G	.	G	C
1747	3748894	G	T	T	.	C	T
1748	3750436	C	G	G	.	T	G
1749	3757813	C	G	A	A	G	G
1750	3757896	G	A	T	T	A	.
1751	3758545	G	A	C	C	A	A
1752	3773039	G	.	T	T	C	C
1753	3774957	C	A	T	T	.	A
1754	3775137	G	.	T	T	A	T
1755	3776546	C	T	T	T	G	T
1756	3776742	T	G	G	G	A	G
1757	3778283	T	C	C	.	G	C
1758	3780336	A	T	.	T	T	G
1759	3780729	A	T	C	C	C	C
1760	3781631	A	C	T	T	C	C
1761	3783832	T	A	G	G	G	A
1762	3787803	T	G	A	A	G	A
1763	3790288	T	C	C	C	C	A
1764	3790671	C	T	A	A	T	T
1765	3790698	G	C	C	C	A	A
1766	3790809	T	C	A	A	A	C
1767	3791013	T	G	G	A	G	G
1768	3794721	G	A	T	T	A	A
1769	3795336	A	G	.	C	C	C
1770	3809983	A	T	G	.	G	G
1771	3815075	G	T	C	.	C	C
1772	3826796	T	A	A	A	C	A
1773	3826952	G	T	.	T	A	T
1774	3832118	T	A	.	G	G	G
1775	3832804	C	T	.	A	T	A
1776	3834601	A	G	.	G	C	G
1777	3838808	A	T	.	G	G	G
1778	3840579	A	G	.	C	C	G
1779	3841907	G	T	.	T	A	T
1780	3843268	C	G	.	A	G	G
1781	3845346	A	C	.	T	C	T
1782	3847671	T	G	A	G	G	A
1783	3849048	A	C	T	C	C	C
1784	3849624	A	C	G	C	G	G
1785	3849846	T	C	.	C	C	A
1786	3852206	G	C	.	C	T	C
1787	3852593	G	C	T	C	C	C
1788	3854287	A	T	.	T	C	T
1789	3862965	T	C	C	C	.	G
1790	3865884	A	T	.	T	G	T
1791	3871584	G	C	C	.	A	C
1792	3878152	C	A	T	T	T	T
1793	3881266	C	G	G	T	.	G
1794	3881620	G	C	.	A	C	C
1795	3886530	A	C	.	T	T	C
1796	3887358	C	G	T	.	G	T
1797	3887415	T	G	G	G	A	G
1798	3887670	A	G	G	G	T	G
1799	3888668	C	G	G	G	A	.
1800	3888924	T	C	A	C	C	C
1801	3892869	A	C	C	.	G	C
1802	3892947	T	G	G	G	C	G
1803	3913117	C	G	A	A	A	G
1804	3913234	G	T	A	A	T	A
1805	3913465	A	G	C	G	G	G
1806	3915479	A	C	C	.	T	C
1807	3925934	A	C	C	G	C	G
1808	3927748	T	G	C	.	C	C
1809	3933548	G	T	T	T	T	A
1810	3934935	T	G	A	G	G	G
1811	3939554	A	C	C	T	C	C
1812	3947413	A	C	C	C	T	C
1813	3947446	T	A	A	A	A	G
1814	3950225	G	A	C	C	A	A
1815	3950995	T	A	A	A	A	G
1816	3951581	T	A	A	G	A	A
1817	3952810	A	C	T	C	C	C
1818	3954791	G	C	C	T	C	C
1819	3955202	A	T	.	G	T	T
1820	3955750	C	G	T	.	G	G
1821	3956416	T	C	A	A	C	C
1822	3956551	T	C	G	G	G	.
1823	3956978	T	A	C	C	.	C
1824	3957101	T	.	C	C	G	C
1825	3957278	C	G	A	G	A	T
1826	3957380	A	T	C	C	C	C
1827	3957404	A	G	T	T	G	G
1828	3957647	A	G	C	.	C	C
1829	3958419	G	A	C	A	A	A
1830	3958440	A	G	T	.	T	T
1831	3958548	C	A	A	A	A	G
1832	3958557	T	A	A	G	.	G
1833	3959415	A	G	.	T	G	G
1834	3959565	T	C	.	A	A	A
1835	3968263	G	C	A	C	A	C
1836	3970183	G	.	T	T	A	T
1837	3970420	G	A	A	A	T	T
1838	3978034	G	T	T	T	T	A
1839	3981501	T	G	G	G	A	A
1840	3983290	G	T	C	C	C	T
1841	3983320	G	T	A	A	A	A
1842	3983386	T	C	C	A	C	C
1843	3983476	T	A	C	C	C	.
1844	3983509	A	C	T	T	C	C
1845	3983632	T	C	G	G	C	C
1846	3983662	G	T	T	T	A	T
1847	3984745	T	C	.	A	C	C
1848	3984772	G	C	.	T	C	C
1849	3984901	G	C	.	T	C	T
1850	3990139	A	T	T	T	C	T
1851	3992229	T	A	.	G	A	A
1852	3992844	G	T	.	T	A	T
1853	3994989	T	A	.	C	C	C
1854	3996173	C	T	T	G	T	T
1855	3996496	A	T	.	G	T	T
1856	3996793	T	G	A	G	G	G
1857	3998222	G	C	C	C	T	C
1858	3998402	G	C	C	C	T	C
1859	3998603	G	T	A	.	T	T
1860	4001956	T	A	G	.	A	G
1861	4003663	G	A	C	C	A	A
1862	4006577	A	C	C	C	G	G
1863	4006601	C	G	G	G	.	T
1864	4010958	C	A	A	.	A	G
1865	4012193	C	T	.	G	T	T
1866	4012406	T	A	G	G	G	.
1867	4012418	G	C	C	C	T	.
1868	4012463	T	G	.	C	C	G
1869	4012580	G	T	T	C	T	T
1870	4012763	C	T	A	A	T	A
1871	4013844	T	C	G	G	C	G
1872	4014552	A	C	.	G	C	T
1873	4014678	G	C	.	T	C	C
1874	4014711	G	C	T	T	C	C
1875	4014714	G	C	T	C	C	C
1876	4014900	G	C	C	A	C	A
1877	4014918	A	G	.	G	G	C
1878	4025494	A	G	G	T	G	G
1879	4025686	T	C	C	A	C	C
1880	4025989	C	.	G	G	A	G
1881	4030021	C	A	.	G	A	A
1882	4032339	A	G	G	G	T	G
1883	4034868	G	C	A	A	A	A
1884	4034925	C	A	G	G	G	G
1885	4041727	A	C	T	.	C	C
1886	4045676	A	T	G	G	T	.
1887	4046739	A	C	C	.	C	T
1888	4053560	A	C	C	T	C	C
1889	4053570	G	.	A	A	T	A
1890	4054418	T	G	.	C	C	C
1891	4054685	T	A	.	C	C	C
1892	4056013	A	T	.	C	T	T
1893	4057471	C	A	A	A	T	A
1894	4076074	C	G	.	T	T	T
1895	4086868	A	G	T	T	T	T
1896	4093127	C	A	.	A	A	G
1897	4093931	G	C	T	T	.	T
1898	4095008	A	C	.	G	G	G
1899	4095812	C	A	A	T	A	.
1900	4096243	T	A	G	.	G	A
1901	4096762	T	A	C	.	C	C
1902	4099911	A	C	T	T	C	C
1903	4101302	A	G	C	C	C	C
1904	4109202	A	C	C	.	T	C
1905	4113981	T	G	C	G	C	G
1906	4114191	C	T	T	T	G	T
1907	4115631	A	.	T	T	C	C
1908	4115750	A	C	G	G	G	G
1909	4119642	C	A	T	A	A	A
1910	4124777	A	C	.	T	C	T
1911	4124933	T	G	C	.	G	G
1912	4125149	A	C	C	T	C	C
1913	4125356	G	.	T	T	T	C
1914	4125512	T	C	C	G	C	C
1915	4125524	G	A	A	.	A	C
1916	4125527	A	C	C	.	C	T
1917	4126406	G	T	.	C	C	T
1918	4126619	G	A	C	.	A	A
1919	4127430	C	G	G	G	A	A
1920	4128445	G	A	T	T	A	A
1921	4130221	G	T	T	C	T	C
1922	4130659	G	A	.	A	C	A
1923	4132204	T	A	G	G	A	G
1924	4133212	A	G	.	G	C	C
1925	4133338	T	G	G	G	C	G
1926	4133488	G	A	T	.	A	T
1927	4135253	A	G	T	T	G	G
1928	4135862	G	A	A	T	A	T
1929	4135883	G	C	A	A	C	C
1930	4136593	C	G	.	T	G	T
1931	4137442	A	G	C	C	G	G
1932	4137636	G	C	.	C	A	C
1933	4138142	G	C	T	C	C	T
1934	4138283	A	T	C	C	C	.
1935	4138292	A	G	G	.	G	T
1936	4138442	A	C	C	C	T	C
1937	4139217	T	.	C	C	A	C
1938	4140809	G	C	A	C	C	.
1939	4141214	G	A	A	.	T	A
1940	4142374	T	G	.	A	A	G
1941	4142931	T	A	.	C	A	A
1942	4142988	C	G	.	T	G	G
1943	4143683	A	G	.	T	G	G
1944	4151200	A	C	T	.	C	C
1945	4151452	T	C	.	G	G	G
1946	4154645	A	G	.	G	C	C
1947	4154683	A	C	C	T	C	C
1948	4172893	A	G	G	G	T	G
1949	4173969	G	C	.	C	T	C
1950	4191491	C	T	T	A	T	A
1951	4191725	A	T	T	T	G	T
1952	4193878	T	A	.	G	G	G
1953	4196059	C	T	.	T	A	T
1954	4197412	A	T	.	G	C	G
1955	4202024	T	A	G	G	A	A
1956	4203523	G	A	A	A	A	C
1957	4204500	G	T	.	C	T	T
1958	4205206	G	C	T	.	C	C
1959	4205620	T	C	.	C	A	C
1960	4205635	G	C	.	T	T	C
1961	4205638	C	G	.	G	A	G
1962	4205737	A	G	.	T	T	G
1963	4207701	T	A	A	C	A	A
1964	4215297	C	T	G	T	.	T
1965	4217801	C	T	T	A	T	T
1966	4224406	A	T	T	C	C	C
1967	4224547	T	G	.	C	G	G
1968	4224985	C	G	G	A	G	G
1969	4225144	C	T	T	G	.	T
1970	4225294	A	C	.	G	C	G
1971	4225999	C	G	.	G	A	G
1972	4226407	C	T	A	.	A	A
1973	4226935	A	C	G	G	C	C
1974	4228996	C	G	.	T	G	T
1975	4230581	T	C	C	A	C	C
1976	4230845	C	G	T	T	T	G
1977	4235711	T	A	C	C	.	A
1978	4235737	T	A	A	A	G	A
1979	4235796	G	C	C	C	T	C
1980	4239079	T	G	G	G	A	A
1981	4239508	T	G	C	C	G	.
1982	4239526	T	G	.	C	G	G
1983	4247590	A	G	G	.	T	G
1984	4247725	T	C	C	C	G	C
1985	4249195	G	.	A	A	T	A
1986	4249197	T	C	G	G	.	G
1987	4249199	A	.	T	T	C	T
1988	4250804	A	T	C	T	.	T
1989	4253967	C	G	.	G	T	T
1990	4255906	A	C	T	C	.	C
1991	4265853	C	A	.	A	G	T
1992	4269029	C	A	G	G	.	A
1993	4269331	G	T	.	T	C	T
1994	4271976	C	G	G	G	T	G
1995	4273047	C	.	A	A	T	A
1996	4274898	A	C	.	C	T	C
1997	4276514	T	A	.	G	G	G
[truncated: 164 more rows]
