# Supplementary material for: Development of Single Nucleotide Polymorphism (SNP)-Based Triplex PCR Marker for Serotype-specific Escherichia coli Detection
Source: Pathogens. 2022 Jan 19;11(2):115. doi: 10.3390/pathogens11020115 (PMC8874422; doi:10.3390/pathogens11020115)
Supplement: Supplementary file 1 [file pathogens-11-00115-s001.zip › Table S3..xlsx]

## Sheet: Sheet1
	Table S3. Information on SNP-encompassing primers amplification success rate
	S.N	Primer name	Amplicon size (bp)	Presence/absence of PCR amplification	No.success of four (n=4) target E.coli strains	No. success of specific gene amplification	Amplify target genes a	PCR	Annealing temperature (0C)	PCR mixture and primer concentration
	1	01-ecoli-F/R	919	+	4	4	Homoserine kinase (thrB)	1st	55	Each PCR reaction consist of template DNA 1 μl (5ng/ μl), 0.5 μl each of forward and re-verse primers, 3 μl 10x HS buffer, 3 μl dNTP, 0.3 μl Hot Star Taq DNA polymerase (Qi-agen), and 21.7 μl distill water to a final volume 30 ul.
	2	02-ecoli-F/R	669	+	4	4	Homoserine kinase (thrC)	1st	55
	3	7-ecoli-F/R	674	+	4	4	Transcriptional activator protein (nhaR)	1st	55
	4	8-ecoli-F/R	839	+	4	4	Isoleucine--tRNA ligase (ileS)	1st	55
	5	9-ecoli-F/R	852	+	4	4	Isoleucine--tRNA ligase (ileS)	1st	55
	6	12-ecoli-F/R	649	-	-	0	No target gene amlify (non-specific dimer band)	1st and 2nd	55 and 50
	7	14-ecoli-F/R	713	+	2	2	Two specific gene (Carbamoyl-phosphate synthetase subunit beta; carB)) and two non-specific gene ( ?) amplification	1st	55
	8	15-ecoli-F/R	785	+	3	1	Three specific genes (Carnitine-CoA ligase, caiC)) and one non-specific gene (carB gene) amplification	1st	55
	9	16-ecoli-F/R	702	+	4	4	Carnitine-CoA transferase (caiB)	1st	50
	10	20-ecoli-F/R	738	+	4	4	DNA polymerase II (polB)	1st and 2nd	55 and 50
	11	21-ecoli-F/R	796	-	-	0	DNA polymerase II (polB)	1st and 2nd	55 and 50
	12	22-ecoli-F/R	742	+	4	4	ribulokinase (araB)	1st and 2nd	55 and 50
	13	23-ecoli-F/R	620	-	-	0	No target gene amlify (non-specific band)	1st and 2nd	55 and 50
	14	24-ecoli-F/R	804	-	-	0	No target gene amlify (non-specific dimer band)	1st and 2nd	55 and 50
	15	26-ecoli-F/R	671	+	4	1	One specific gene (3-isopropylmalate dehydratase subunit, leuD) but three non-specific genes (rpoB, RNA polymerase, and aspartate--tRNA ligase, aspS gene)	1st and 2nd	55 and 50
	aTarget genes and sequence information were given in supplementary Table 1.
