# Supplementary material for: Development of Single Nucleotide Polymorphism (SNP)-Based Triplex PCR Marker for Serotype-specific Escherichia coli Detection
Source: Pathogens. 2022 Jan 19;11(2):115. doi: 10.3390/pathogens11020115 (PMC8874422; doi:10.3390/pathogens11020115)
Supplement: Supplementary file 1 [file pathogens-11-00115-s001.zip › Table S4..xlsx]

## Sheet: Sheet1
	Table S4. The successful amplification of all SNP-encompassing primers with target E. coli strains, their gene bank accession no. with similarity test
	SNP-contain Primer	Primer of target E. coli (n=4, total, N=60)	Name of target gene	PCR amplifcation with target gene	Length (bp)	Accession No.	Similarity check in GenBank
							Covergae (%)	Identity (%)
	01-ecoli	01-ecoli-1	"thrB"homoserine kinase"	+	837	OL589326	100	100
		01-ecoli-2		+	839	OL589327	100	100
		01-ecoli-3		+	837	OL589328	100	99
		01-ecoli-4		+	837	OL589329	100	99
	02-ecoli	02-ecoli-1	Threonine synthase (thrC)	+	603	OL589330	100	100
		02-ecoli-2		+	609	OL589331	100	100
		02-ecoli-3		+	594	OL589332	100	100
		02-ecoli-4		+	582	OL589333	100	100
	07-ecoli	07-ecoli-1	Transcriptional activator protein (nhaR)	+	603	OL589334	100	100
		07-ecoli-2		+	603	OL589335	100	100
		07-ecoli-3		+	603	OL589336	100	100
		07-ecoli-4		+	603	OL589337	100	100
	08-ecoli	08-ecoii-1	Isoleucine--tRNA ligase (ileS)	+	777	OL589338	100	100
		08-ecoii-2		+	723	OL589339	100	100
		08-ecoii-3		+	765	OL589340	100	100
		08-ecoii-4		+	768	OL589341	100	100
	09-ecoli	09-ecoli-1	Isoleucine--tRNA ligase (ileS)	+	796	OL589342	100	100
		09-ecoli-2		+	796	OL589343	100	100
		09-ecoli-3		+	762	OL589344	100	100
		09-ecoli-4		+	729	OL589345	100	100
	12-ecoli	12-ecoli-1	4-hydroxy-tetrahydrodipicolinate (dapB)	x	0	x	x	x
		12-ecoli-2		x	0	x	x	x
		12-ecoli-3		x	0	x	x	x
		12-ecoli-4		x	0	x	x	x
	14-ecoli	14-ecoli-1	Carbamoyl-phosphate synthetase subunit beta (carB)	+	684	OL589346	100	100
		14-ecoli-2		-	0	x	x	x
		14-ecoli-3		+	642	OL589347	100	100
		14-ecoli-4		-	0	x	x	x
	15-ecoli	15-ecoli-1	Carnitine-CoA ligase (caiC)	+	723	OL589348	100	100
		15-ecoli-2		-	0	x	x	x
		15-ecoli-3		-	0	x	x	x
		15-ecoli-4		+	717	OL589349	100	100
	16-ecoli	16-ecoli-1	Carnitine-CoA transferase (caiB)	+	447	OL589350	100	100
		16-ecoli-2		+	447	OL589351	100	100
		16-ecoli-3		+	447	OL589352	100	100
		16-ecoli-4		+	447	OL589353	100	100
	20-ecoli	20-ecoli-1	DNA polymerase II (polB)	+	684	OL589354	100	100
		20-ecoli-2		+	687	OL589355	100	100
		20-ecoli-3		+	367	OL589356	100	98
		20-ecoli-4		+	675	OL589357	100	99
	21-ecoli	21-ecoli-1	DNA polymerase II (polB)	x	0	x	x	x
		21-ecoli-2		x	0	x	x	x
		21-ecoli-3		x	0	x	x	x
		21-ecoli-4		x	0	x	x	x
	22-ecoli	22-ecoli-1	DNA polymerase II (polB)	-	0	x	x	x
		22-ecoli-2		+	651	OL589358	100	100
		22-ecoli-3		+	705	OL589359	100	100
		22-ecoli-4		+	705	OL589360	100	100
	23-ecoli	23-ecoli-1	Inner membrane protein (yabI)	x	0	x	x	x
		23-ecoli-2		x	0	x	x	x
		23-ecoli-3		x	0	x	x	x
		23-ecoli-4		x	0	x	x	x
	24-ecoli	24-ecoli-1	3-isopropylmalate dehydratase subunit (leuD)	x	0	x	x	x
		24-ecoli-2		x	0	x	x	x
		24-ecoli-3		x	0	x	x	x
		24-ecoli-4		x	0	x	x	x
	26-ecoli	26-ecoli-1	3-isopropylmalate dehydratase subunit (leuD)	+	594	OL589361	100	100
		26-ecoli-2		+	591	OL589362	100	100
		26-ecoli-3		-	0	x	x	x
		26-ecoli-4		+	654	OL589363	100	99
		Total, N=60				n=38
	In the table "+" indicates the presence of amplified target genes; "-" indicates the off-target, chimeric amplified products; "x" indicates the absence
