# Supplementary material for: Development of Single Nucleotide Polymorphism (SNP)-Based Triplex PCR Marker for Serotype-specific Escherichia coli Detection
Source: Pathogens. 2022 Jan 19;11(2):115. doi: 10.3390/pathogens11020115 (PMC8874422; doi:10.3390/pathogens11020115)
Supplement: Supplementary file 1 [file pathogens-11-00115-s001.zip › Table S5.xlsx]

## Sheet: Sheet1
	Table S5. Information of the triplex SNP-based PCR marker (O1) for serotype-specific E. coli detection
	Target strain	Primer name	Sequence (5’-3’)	Mer (bp)	Primer ratio (ul)	PCR mixture	Amplicon length (bp)
	E. coli O157:H7 (ATTC-95150; NCCP-15739)	O.ileS2-1F	GATCATCTTCCGCGCAGCG	19	3	In each PCR reaction, template DNA = 1 ul (5 ng/μl) marker mix. = 3 (10 pmol/μl) DSbio HS Taq master mix.= 10 ul distill water = 6 μl total = 20 μl	401
		O.ileS2-1R	CAACAACAGAAGAGTGAGTATAG	23	3
	E. coli (KVCC-BA1800069)	O.thrB-3-F	TGTTCGGTGGTCGCGACG	18	2		337
		O.thrB-3-R	CGTGAATGAAGCCAGCTAGA	20	2
	E. coli O145:H28 (KVCC-BA1800090)	O.polB-4-F	TAATGGTGCCGCGGTTCTGG	20	1		232
		O.polB-4-R	CTTTACCTGCGTATCTTCAGT	21	1
